# Supplementary material for: Exosomal miR-19a and IBSP cooperate to induce osteolytic bone metastasis of estrogen receptor-positive breast cancer
Source: Nat Commun. 2021 Aug 31;12:5196. doi: 10.1038/s41467-021-25473-y (PMC8408156; doi:10.1038/s41467-021-25473-y)
Supplement: Supplementary file 3 — Supplementary Data 1 [file 41467_2021_25473_MOESM3_ESM.xlsx]

## Sheet: Primer sequences
Supplementary Table 1. Primer sequences used in PCR of this study
IBSP-F:	gcacagggtatacagggttag
IBSP-R:	ACTGGTGCCGTTTATGCCTTG
Actin(human)-F:	TGAGACCTTCAACACCCCAGCCATG
Actin(human)-R:	CGTAGATGGGCACAGTGTGGGTG
Actin(mouse)-F:	AGGGTGTGATGGTGGGAATG
Actin(mouse)-R:	GGTACGACCAGAGGCATACA
PTEN-F:	TTGAAGACCATAACCCACCACAG
PTEN-R:	GGCAGACCACAAACTGAGGATTG
