# Supplementary material for: Exosomal miR-19a and IBSP cooperate to induce osteolytic bone metastasis of estrogen receptor-positive breast cancer
Source: Nat Commun. 2021 Aug 31;12:5196. doi: 10.1038/s41467-021-25473-y (PMC8408156; doi:10.1038/s41467-021-25473-y)
Supplement: Supplementary file 4 — Supplementary Data 2 [file 41467_2021_25473_MOESM4_ESM.xlsx]

## Sheet: Characteristics of population
Supplementary Table 2. Characteristics of study population
Characteristics	No.	%
Race
White	56	64.37
Black	12	13.79
Other	19	21.84
Age
31-50	27	31.03
51-70	47	54.02
71-90	13	14.94
Stage
I-II	30	34.48
III-IV	57	65.52
Receptor status
ER+	42	48.28
ER-	45	51.72
PR+	19	21.84
PR-	68	78.16
HER2+	15	17.24
HER2-	72	82.76
Endocrine therapy
Yes	31	35.63
No	56	64.37
Chemotherapy
Yes	57	65.52
No	30	34.48
Surgery
Yes	49	56.32
No	38	43.68
