# Supplementary material for: Exosomal miR-19a and IBSP cooperate to induce osteolytic bone metastasis of estrogen receptor-positive breast cancer
Source: Nat Commun. 2021 Aug 31;12:5196. doi: 10.1038/s41467-021-25473-y (PMC8408156; doi:10.1038/s41467-021-25473-y)
Supplement: Supplementary file 5 — Supplementary Data 3 [file 41467_2021_25473_MOESM5_ESM.xlsx]

## Sheet: Sheet1
Supplementary Table 3. Detailed patient information of serum samples used in this study
Patient	Race	Gender	Age	Diagnosis	Receptor status			Distant metastasis	Stage	Treatment received before collection
					ER	PR	Her2			Endocrine therapy	Chemotherapy	Surgery
1	White	Female	51	Breast adenocarcinoma	+	+	-	No metastasis	IA	-	-	-
2	Black	Female	47	Breast adenocarcinoma	+	-	-	No metastasis	IA	-	-	-
3	White	Female	62	Breast adenocarcinoma	+	-	-	No metastasis	IA	-	-	-
4	White	Female	58	Breast adenocarcinoma	+	+	-	No metastasis	IA	-	-	-
5	White	Female	71	Breast adenocarcinoma	+	-	-	No metastasis	IB	-	-	-
6	White	Female	68	Breast adenocarcinoma	+	-	-	No metastasis	IA	-	-	-
7	White	Female	46	Breast adenocarcinoma	+	+	-	No metastasis	IA	-	-	-
8	White	Female	53	Breast adenocarcinoma	+	+	-	No metastasis	0	-	-	-
9	White	Female	62	Breast adenocarcinoma	+	-	-	No metastasis	IB	-	-	-
10	White	Female	39	Breast adenocarcinoma	+	-	-	No metastasis	IA	-	-	-
11	White	Female	45	Breast adenocarcinoma	-	-	+	No metastasis	IA	-	-	-
12	White	Female	63	Breast adenocarcinoma	-	-	+	No metastasis	0	-	-	-
13	White	Female	67	Breast adenocarcinoma	-	-	+	No metastasis	IA	-	+	-
14	White	Female	71	Breast adenocarcinoma	-	-	+	No metastasis	IB	-	-	-
15	Black	Female	53	Breast adenocarcinoma	-	-	+	No metastasis	IA	-	-	-
16	White	Female	43	Breast adenocarcinoma	-	-	+	No metastasis	IA	-	-	-
17	White	Female	48	Breast adenocarcinoma	-	-	+	No metastasis	IA	-	-	-
18	Black	Female	61	Breast adenocarcinoma	-	-	+	No metastasis	0	-	-	-
19	White	Female	72	Breast adenocarcinoma	-	-	+	No metastasis	IA	-	+	-
20	White	Female	67	Breast adenocarcinoma	-	-	+	No metastasis	IA	-	-	-
21	Black	Female	59	Breast adenocarcinoma	-	-	-	No metastasis	IA	-	-	-
22	White	Female	67	Breast adenocarcinoma	-	-	-	No metastasis	IA	-	+	-
23	White	Female	73	Breast adenocarcinoma	-	-	-	No metastasis	IB	-	-	-
24	Black	Female	46	Breast adenocarcinoma	-	-	-	No metastasis	0	-	-	-
25	White	Female	53	Breast adenocarcinoma	-	-	-	No metastasis	IA	-	-	-
26	White	Female	66	Breast adenocarcinoma	-	-	-	No metastasis	IB	-	+	-
27	White	Female	65	Breast adenocarcinoma	-	-	-	No metastasis	IA	-	-	-
28	White	Female	59	Breast adenocarcinoma	-	-	-	No metastasis	IA	-	+	-
29	Black	Female	54	Breast adenocarcinoma	-	-	-	No metastasis	IA	-	-	-
30	White	Female	45	Breast adenocarcinoma	-	-	-	No metastasis	IA	-	-	-
31	White	Female	56	Breast adenocarcinoma	-	-	-	visceral	IV	-	+	+
32	White	Female	72	Breast adenocarcinoma	-	-	-	visceral	IV	-	+	-
33	Black	Female	33	Breast adenocarcinoma	-	-	+	visceral	IV	-	+	+
34	White	Female	47	Breast adenocarcinoma	-	-	-	visceral	IV	-	+	+
35	White	Female	68	Breast adenocarcinoma	-	-	-	visceral	IV	-	+	+
36	White	Female	65	Breast adenocarcinoma	-	-	-	visceral	IV	-	+	+
37	White	Female	56	Breast adenocarcinoma	-	-	-	visceral	IV	-	-	+
38	White	Female	64	Breast adenocarcinoma	-	-	+	visceral	IV	-	+	+
39	Black	Female	54	Breast adenocarcinoma	-	-	-	visceral	IV	-	+	+
40	White	Female	49	Breast adenocarcinoma	-	-	-	visceral	IV	-	+	+
41	White	Female	41	Breast adenocarcinoma	-	-	-	visceral	IV	-	+	-
42	White	Female	52	Breast adenocarcinoma	-	-	-	visceral	IV	-	+	+
43	Asian	Female	37	Breast adenocarcinoma	-	-	-	visceral	IV	-	+	-
44	Asian	Female	49	Breast adenocarcinoma	-	-	+	visceral	IV	-	+	+
45	Asian	Female	61	Breast adenocarcinoma	-	-	-	visceral	IV	-	+	+
46	White	Female	45	Breast adenocarcinoma	-	-	-	Bone	IV	-	+	+
47	Black	Female	67	Breast adenocarcinoma	-	-	-	Bone	IV	-	+	+
48	White	Female	76	Breast adenocarcinoma	-	-	+	Bone	IV	-	+	+
49	Black	Female	38	Breast adenocarcinoma	-	-	-	Bone	IV	-	+	+
50	White	Female	46	Breast adenocarcinoma	-	-	-	Bone	IV	-	+	+
51	White	Female	67	Breast adenocarcinoma	-	-	-	Bone	IV	-	+	+
52	Asian	Female	73	Breast adenocarcinoma	-	-	+	Bone	IV	-	+	-
53	Asian	Female	54	Breast adenocarcinoma	-	-	-	Bone	IV	-	+	+
54	Asian	Female	39	Breast adenocarcinoma	-	-	-	Bone	IV	-	+	+
55	Asian	Female	65	Breast adenocarcinoma	-	-	-	Bone	IV	-	+	+
56	White	Female	56	Breast adenocarcinoma	+	+	-	visceral	IV	+	+	+
57	White	Female	78	Breast adenocarcinoma	+	-	-	visceral	IV	+	+	+
58	Black	Female	54	Breast adenocarcinoma	+	+	-	visceral	IV	+	-	+
59	White	Female	45	Breast adenocarcinoma	+	+	-	visceral	IV	+	+	+
60	White	Female	64	Breast adenocarcinoma	+	-	-	visceral	IV	+	+	+
61	White	Female	34	Breast adenocarcinoma	+	+	-	visceral	IV	+	+	+
62	White	Female	67	Breast adenocarcinoma	+	-	-	visceral	IV	+	+	+
63	White	Female	47	Breast adenocarcinoma	+	-	-	visceral	IV	+	+	+
64	White	Female	64	Breast adenocarcinoma	+	+	-	visceral	IV	+	+	+
65	White	Female	73	Breast adenocarcinoma	+	-	-	visceral	IV	-	-	-
66	Asian	Female	56	Breast adenocarcinoma	+	+	-	visceral	IV	+	+	+
67	Asian	Female	59	Breast adenocarcinoma	+	+	-	visceral	IV	+	+	+
68	White	Female	65	Breast adenocarcinoma	+	-	-	Bone	IV	+	+	+
69	White	Female	69	Breast adenocarcinoma	+	+	-	Bone	IV	+	+	+
70	White	Female	51	Breast adenocarcinoma	+	+	-	Bone	IV	+	+	+
71	White	Female	56	Breast adenocarcinoma	+	-	-	Bone	IV	+	+	-
72	Black	Female	36	Breast adenocarcinoma	+	-	-	Bone	IV	+	+	+
73	White	Female	59	Breast adenocarcinoma	+	+	-	Bone	IV	+	+	+
74	White	Female	75	Breast adenocarcinoma	+	-	-	Bone	IV	+	-	+
75	White	Female	69	Breast adenocarcinoma	+	+	-	Bone	IV	+	+	+
76	White	Female	46	Breast adenocarcinoma	+	-	-	Bone	IV	+	+	+
77	White	Female	78	Breast adenocarcinoma	+	+	-	Bone	IV	+	+	+
78	Asian	Female	64	Breast adenocarcinoma	+	+	-	Bone	IV	+	+	-
79	Asian	Female	83	Breast adenocarcinoma	+	-	-	Bone	IV	+	+	+
80	Asian	Female	46	Breast adenocarcinoma	+	+	-	Bone	IV	+	+	+
81	Asian	Female	37	Breast adenocarcinoma	+	-	-	Bone	IV	+	+	+
82	Asian	Female	47	Breast adenocarcinoma	+	-	-	Bone	IV	+	-	+
83	Asian	Female	74	Breast adenocarcinoma	+	+	-	Bone	IV	+	+	+
84	Asian	Female	57	Breast adenocarcinoma	+	-	-	Bone	IV	+	+	+
85	Asian	Female	67	Breast adenocarcinoma	+	-	-	Bone	IV	+	+	-
86	Asian	Female	48	Breast adenocarcinoma	+	-	-	Bone	IV	+	+	+
87	Asian	Female	63	Breast adenocarcinoma	+	-	-	Bone	IV	+	+	+
