# Supplementary material for: Exosomal miR-19a and IBSP cooperate to induce osteolytic bone metastasis of estrogen receptor-positive breast cancer
Source: Nat Commun. 2021 Aug 31;12:5196. doi: 10.1038/s41467-021-25473-y (PMC8408156; doi:10.1038/s41467-021-25473-y)
Supplement: Supplementary file 6 — Supplementary Data 4 [file 41467_2021_25473_MOESM6_ESM.xlsx]

## Sheet: Information of tissue samples
Supplementary Table 4. Information of breast cancer tissue and helath bone tissue involved in this study
Sample#	Race	Gender	Age	ER	PR	Her2	Stage	Tissue
1	White	Female	50	+	+	+	IV	Bone metastasis
2	White	Female	76	+	+	-	IV	Bone metastasis
3	Black	Female	59	+	+	-	IV	Bone metastasis
4	White	Female	62	+	-	-	IV	Bone metastasis
5	White	Female	78	+	-	-	IV	Bone metastasis
6	Black	Female	81	+	-	-	IV	Bone metastasis
7	White	Female	48	+	+	-	IA	Primary breast cancer
8	White	Female	56	+	+	-	IA	Primary breast cancer
9	White	Female	77	+	-	-	IB	Primary breast cancer
10	White	Female	67	+	-	-	IA	Primary breast cancer
11	Black	Female	78	+	-	-	IB	Primary breast cancer
12	White	Female	69	+	-	-	IB	Primary breast cancer
13	White	Female	52	+	+	+	IV	Lung metastasis
14	White	Female	58	+	-	-	IV	Lung metastasis
15	White	Female	60	+	-	-	IV	Lung metastasis
16	Black	Female	68	+	-	-	IV	Brain metastasis
17	Unknown	Female	44	+	-	+	IV	Brain metastasis
18	White	Female	55	+	-	-	IV	Brain metastasis
19	White	Female	53	N/A	N/A	N/A	N/A	Normal bone
20	White	Female	24	N/A	N/A	N/A	N/A	Normal bone
21	White	Male	7	N/A	N/A	N/A	N/A	Normal bone
22	White	Male	14	N/A	N/A	N/A	N/A	Normal bone
