# Supplementary material for: Exosomal miR-19a and IBSP cooperate to induce osteolytic bone metastasis of estrogen receptor-positive breast cancer
Source: Nat Commun. 2021 Aug 31;12:5196. doi: 10.1038/s41467-021-25473-y (PMC8408156; doi:10.1038/s41467-021-25473-y)
Supplement: Supplementary file 7 — Supplementary Data 5 [file 41467_2021_25473_MOESM7_ESM.xlsx]

## Sheet: effect of treatment
Supplementary Table 5. Effect of treatment on miR-19a and IBSP
Treatment	+	-	P value (Student's t-test)
			miR-19a	IBSP
Chemotherapy	39	28	0.0855	0.1733
Endocrine therapy	11	56	0.5614	0.5757
Surgery	32	35	0.399	0.8552
*Samples from ER+/Bone-met group are excluded to ensure fair analysis.
