# Supplementary material for: Exosomal miR-19a and IBSP cooperate to induce osteolytic bone metastasis of estrogen receptor-positive breast cancer
Source: Nat Commun. 2021 Aug 31;12:5196. doi: 10.1038/s41467-021-25473-y (PMC8408156; doi:10.1038/s41467-021-25473-y)
Supplement: Supplementary file 9 — Source data [file 41467_2021_25473_MOESM9_ESM.xlsx]

## Sheet: 1a
Description	MCF7-1	MCF7-2	MCF7BoM-1	MCF7BoM-2		Description	C1	C2	C3	C4	C5	C6	C7	C8	C9	C10	C11	C12	C13	C14	C15	C16	C17	C18	C19	C20	C21	C22	BC ER+ 1	BC ER+ 2	BC ER+ 3	BC ER+ 4	BC ER+ 5	BC ER+ 6	BC ER+ 7	BC ER+ 8	BC ER+ 9	BC ER+ 10	BC ER+ 11	BC ER+ 12	BC ER+ 13	BC ER+ 14	BC ER+ 15	BC ER+ 16	BC ER+ 17	BC ER+ 18	BC ER+ 19	BC ER+ 20	BC ER+ 21
hsa-let-7b-3p	0.93538	0.473197	1.11289	1.01036		hsa-let-7a	-0.935333	-1.30565	-0.199639	-0.582723	-0.0196604	0.368178	0.107895	-0.290912	-0.121575	-0.304327	-0.298829	-0.477685	-0.30943	-0.871551	-0.808282	-0.547396	-1.04766	-0.47728	-1.04771	-1.07251	-1.2146	0.145994	-0.587766	-0.534239	-0.470648	0.200247	0.0178594	0.263334	0.421509	0.439521	0.232494	0.0598309	0.0732811	-0.0966586	1.00554	-0.945089	0.279649	0.618307	-0.171627	0.295071	0.656209	0.808803	0.356009
hsa-let-7f-2-3p	0.320959	0.0904589	0.449933	0.270369		hsa-let-7b	-0.562827	-1.27998	-0.297	-1.3806	-1.26885	-0.617436	-0.924807	-0.537891	-0.0499242	-1.48147	-0.137481	-1.23222	-1.06303	-1.01365	-0.5193	-0.852935	-1.60768	-1.20493	-1.43655	-0.631995	-0.704401	0.0796915	0.550676	0.966798	0.270011	0.795069	0.0916443	0.768451	-0.110854	-0.374371	-0.571603	0.264895	-1.2666	-0.788476	0.195398	-0.156919	-0.286401	-0.534577	0.671115	-0.170685	0.857939	1.1232	0.574997
hsa-mir-1-1	0.633055	0.373344	1.31033	1.08533		hsa-let-7c	-0.765789	-1.65184	-0.0932449	-0.930419	-0.402045	0.2226	-0.0800084	-0.261311	-0.0027559	-0.643187	-0.169837	-0.629453	-0.319688	-0.83413	-0.18353	-0.4539	-0.950652	-0.145572	-0.905346	-0.746614	-0.843432	0.0325309	-0.449855	0.426288	0.534292	0.696758	0.721384	-0.0222866	0.0510869	0.0637516	-0.134212	-0.23962	-0.454726	-0.370849	0.929651	-1.04515	0.436791	0.179862	0.0842574	-0.0590814	0.393329	1.49053	0.40574
hsa-mir-1185-2	0.590352	0.248739	0.390634	0.797819		hsa-let-7f	-1.12344	-1.37239	0.127481	-0.942331	0.0604918	0.417178	0.491817	-0.0463657	-0.671859	0.10519	-0.434151	-0.357057	0.0929653	-0.915717	-1.05254	-0.637381	-0.950136	-0.455858	-1.02009	-1.60353	-1.17813	-0.290165	-0.772045	-0.373974	-0.776447	0.199596	-0.939346	-0.0117617	0.231476	0.485684	0.211681	-0.00543896	0.316156	0.235448	1.54646	0.267952	0.546203	0.57309	-0.912049	-0.215396	0.07673	0.888259	0.603646
hsa-miR-1204	0.537735	0.781437	0.795371	1.18094		hsa-let-7g	-0.935621	-0.964629	-0.0195171	-0.576922	-0.47287	-0.305017	-0.0956616	0.125046	0.24976	-0.886515	-0.393524	-0.682928	-0.380927	-0.654972	-0.108145	-0.513809	-1.16811	-0.501299	-0.787202	-1.10017	-0.559944	-0.115261	-0.537959	-0.0665386	0.428139	0.130201	-0.0515196	0.0788662	0.360364	0.190068	-0.264036	0.593804	-0.629641	-0.423187	0.670853	0.0236902	0.251923	0.0438242	0.0773702	0.105962	0.329191	1.00343	0.504684
hsa-mir-1229	0.857492	0.890157	0.902258	1.57322		hsa-let-7i	-0.662742	-0.769079	-0.650319	-0.877727	-0.843346	-0.314907	-0.358181	-0.405294	-0.00440443	-0.989681	-0.519624	-0.820924	-0.996336	-0.805263	-0.29635	-0.381185	-0.947177	-0.76754	-1.11835	-0.542943	-0.807741	-0.118576	0.27328	0.647222	-0.0314124	0.199017	0.0904011	1.45668	0.128387	0.0192571	0.0900738	0.230722	-0.559808	-0.397227	-0.668105	-0.492195	-0.500737	-0.209566	0.349626	-0.143517	0.698058	0.305532	-0.0617252
hsa-miR-1237-3p	0.871199	0.665474	1.05643	1.70834		hsa-miR-1	-6.17953	-3.39054	-5.65417	-2.02154	-3.90045	-2.11643	-4.64317	-2.0371	-2.13769	-4.41901	-4.21868	-3.45934	-1.58922	-5.40702	-3.55294	-3.44243	-4.51368	-2.87346	-4.66086	-1.19355	-4.75292	-2.73108	-1.05631	-0.604466	0.0376599	1.6622	3.25673	-0.918436	3.37553	-2.45193	-1.45657	0.102043	-1.2351	0.99545	0.754825	2.49199	2.50844	-0.945859	3.67063	0.709124	-5.47795	0.127051	-0.966865
hsa-miR-1249	1.61587	1.05049	2.11289	1.61587		hsa-miR-101	0.347111	1.25963	-1.35134	-0.977479	-2.19757	-1.4129	-1.30192	-0.726325	-0.0962412	-3.32747	-0.250022	-0.478662	-2.12502	-0.074342	0.157753	0.0383745	-0.498655	-0.484358	-1.30905	0.818738	-0.010505	-0.758882	0.886206	1.02473	-0.431589	0.181948	1.34461	1.61621	0.185446	-0.0891667	0.215484	-0.33448	-1.33555	-0.752517	-1.26539	-0.491085	0.111922	-1.36413	0.021831	0.135856	0.362783	0.925392	-0.00785996
hsa-miR-1252-5p	0.373837	0.109445	0.543556	0.501323		hsa-miR-106a	-0.494248	-0.187582	-0.616619	-0.871113	-1.06761	-1.04401	-0.755022	-0.308999	-0.0363626	-1.15756	-0.361314	-0.516303	-0.773451	-0.553394	-0.264634	-0.296303	-1.19934	-0.71801	-0.947414	-0.359691	-0.629789	-0.341024	0.498723	0.8831	-0.112156	0.463631	-0.220638	1.29784	-0.108729	-0.0884211	-0.368514	0.138517	-0.430246	-0.92487	-0.494855	-0.212894	-0.253278	-0.496147	0.365205	0.264719	0.74782	0.913891	0.168642
hsa-mir-1255a	0.33951	0.534689	0.570952	0.765922		hsa-miR-10a	-1.11908	-1.42447	-0.909332	-0.375249	-3.54877	-1.97989	-0.439608	-2.44951	-0.808874	-2.29879	0.155704	0.317462	-1.47994	-1.43888	-0.419655	-1.68175	1.71743	-0.793974	-1.59247	2.008	-2.40738	-1.1949	1.03534	0.850623	-0.198212	0.163122	2.34532	-0.2838	-1.6001	0.500286	-1.56559	0.134512	-0.941709	-0.439908	0.987512	0.710767	2.00967	-0.184661	0.606366	0.0283096	-1.40891	1.28739	1.23697
hsa-mir-1272	0.680862	0.862494	1.11379	0.98683		hsa-miR-10b	-0.370212	-2.38546	-1.86603	-2.07892	-2.54367	-1.6883	-1.20013	-1.44209	-3.97235	-2.80009	-0.934354	-0.583271	-2.35897	-1.67393	-2.08769	-1.91095	-2.43407	-2.61618	-1.56339	-0.539557	-1.12008	-0.82329	-0.749875	1.34295	0.670543	0.688749	2.10416	0.151052	0.334842	-1.34064	-0.545949	-0.205223	-0.0469204	-0.538123	0.47132	-0.238027	1.01428	0.111145	0.499942	0.828603	-2.40824	1.51246	0.431803
hsa-miR-1273h-3p	0.602812	0.573536	0.823754	0.727294		hsa-miR-130a	-0.799229	-0.109496	-1.76063	-0.281774	-1.68745	-0.758522	-0.573827	-0.924549	-0.321659	-0.831737	-0.848079	0.244684	-0.98709	-0.903329	-0.258954	-0.377058	-0.678484	0.418153	-1.05409	0.510536	-0.634759	-1.50396	1.76204	0.847227	-0.773028	-0.177755	1.60035	1.82579	-0.371372	-1.30514	0.334075	-0.528595	0.438581	-0.689414	-0.538824	-1.02931	-0.78606	-0.171081	0.0832331	0.620175	0.34357	0.489166	0.175371
hsa-miR-1288-5p	0.338745	0.220298	0.746452	0.486287		hsa-miR-130b	-0.0547091	-1.16524	-2.04336	-0.446634	-0.450145	-0.870595	-0.592871	-2.48968	-0.850369	-1.197	0.563313	-0.526513	-0.718236	-0.780627	-0.452852	-1.02525	-1.79527	-1.3414	-0.975569	0.23433	-1.20112	-0.643619	1.31071	0.645675	-0.895624	0.0146894	1.35672	2.04279	-0.238634	-1.30377	0.670571	-0.223008	-0.195924	-0.441991	-0.811473	-0.428291	-0.0531721	-0.799429	-0.0127159	0.357683	0.412651	0.387378	-0.321829
hsa-mir-129-1	0.453896	0.378185	0.589804	0.750126		hsa-miR-133a	-4.31001	-2.99175	-5.63564	-1.92868	-3.30524	-2.27552	-4.74653	-2.15061	-1.88578	-3.7285	-4.05294	-3.36551	-1.88627	-6.40605	-3.22702	-2.45378	-2.49037	-2.1223	-4.23901	-2.44886	-3.18748	-3.55104	-0.808234	-0.412348	-0.45131	1.54304	3.8878	-0.093203	3.57619	-3.15117	-0.948784	1.03789	-0.928729	0.869692	0.00771498	2.34801	2.09074	-0.172819	3.2748	1.75898	-5.63758	-1.46593	-0.085742
hsa-mir-1302-2	0.289525	0.241111	0.357884	0.48814		hsa-miR-133b	-4.17743	-3.06145	-4.37706	-2.18499	-3.74144	-2.96377	-4.34799	-2.96709	-2.02046	-4.45407	-3.49173	-3.15654	-2.46582	-5.56017	-2.27964	-3.22001	-2.87838	-2.62484	-5.02489	-2.23018	-3.83992	-3.85455	-0.810048	-0.0618444	-0.54026	1.32862	3.60347	-0.390081	3.37891	-4.01082	-1.63097	0.897597	-1.20569	0.794014	0.590731	2.64314	2.63246	-0.273755	3.23365	1.85685	-5.37245	-1.27022	0.383056
hsa-mir-1302-3	0.289525	0.241111	0.357884	0.48814		hsa-miR-134	-1.92028	-2.22567	-0.722394	-2.32119	-0.307407	0.452112	1.83358	-0.278862	-1.12664	-1.32203	-3.12091	-0.617671	-0.406894	-3.79455	-0.797161	0.525504	1.202	0.483418	-1.19588	-1.50008	-1.99929	-1.99609	0.271137	0.330556	-1.99673	-0.272425	0.30932	-1.40416	1.03509	-0.123297	1.30947	-0.00122925	-0.868107	-1.5302	1.27926	-0.007021	0.802951	1.12816	-0.204072	0.424102	-1.22563	1.26699	-0.399401
hsa-mir-1302-9	0.289525	0.241111	0.357884	0.48814		hsa-miR-143	-0.881836	0.386269	-0.960954	-1.65882	-0.874258	-1.20787	-1.34271	-0.633396	-0.351429	-1.8227	-0.396353	-1.58386	-1.87269	-0.519494	-0.147812	-0.304153	-1.15705	-2.29308	-1.29865	-0.715049	-0.973706	-1.86879	-0.53374	2.94561	1.25045	1.76964	2.05332	-0.898426	0.715116	-1.04636	-0.539764	-1.09212	0.332512	-0.541278	-0.752532	0.199943	0.897421	-0.56066	0.639527	-0.317991	-2.44982	0.852095	-1.00282
hsa-mir-1305	0.613521	0.484356	0.650014	0.856288		hsa-miR-144*	-0.245198	-1.05802	-0.446148	-0.425777	-2.06174	-0.636503	-1.16872	-0.994996	-0.130923	-1.87119	-1.93962	-0.787049	-1.88054	-1.20405	-0.51571	-0.84532	-2.00468	-0.172922	-1.56178	0.089178	-1.47544	-0.676192	-1.81567	0.531152	-0.766206	1.18142	-0.575689	0.599234	0.721351	1.12347	0.668933	-0.528338	-0.527272	-0.0804507	0.8229	0.415337	-0.198184	-0.129888	-0.389031	0.469002	0.684061	-0.24168	-0.290815
hsa-mir-133b	0.973334	0.731586	1.4292	0.909812		hsa-miR-145*	0.196476	0.641923	-0.846037	-0.0524023	-1.62885	-1.74006	-1.5452	-0.0681043	0.58132	-2.21934	-3.52682	-0.0603071	-2.36754	-1.36922	-1.0121	-0.790075	-0.970798	0.700543	-0.216798	0.726447	-2.58363	-2.402	-0.0799778	2.81869	0.247976	2.03699	1.70651	-0.692307	1.04539	-1.18158	-0.408493	0.572416	1.17745	-0.395478	-1.74609	-0.475233	-0.692649	-0.422682	1.17118	0.839107	-2.4248	-0.63211	-0.331844
hsa-mir-148b	0.837182	0.83519	0.889904	1.33691		hsa-miR-152	0.548413	0.568587	-0.873538	-1.02312	-1.71467	-1.04868	-0.907806	-0.211771	-0.410054	-0.64886	0.814872	-0.359633	-1.26676	-1.89866	-0.782622	0.193469	-1.89959	-0.331481	-0.746301	0.922465	-0.43511	-0.617677	0.576574	1.4152	-0.612182	-0.339045	2.06345	0.393508	0.808565	-0.454456	0.151253	-0.182941	-0.158486	-0.149881	-0.282729	-1.11077	0.314061	-0.381012	0.581509	0.361113	-0.590404	0.620311	-0.0264067
hsa-mir-1537	0.453896	0.601904	0.635761	0.835247		hsa-miR-154	-2.06797	-2.37336	0.827549	-1.70732	0.243738	0.589219	1.61012	-0.0691112	0.594711	-5.02791	-3.2686	-3.54318	-0.128281	0.0462238	-1.27862	-0.411876	-0.034947	1.12467	-0.947226	-1.64777	-3.35626	-2.14378	2.11524	0.529915	-1.54695	-1.11423	-0.630521	-0.699848	-0.348736	0.488175	2.02895	-0.473881	-0.234589	-1.45223	1.52327	-0.264502	1.57656	1.06637	-0.632953	-0.717233	-2.5093	-0.0286235	0.757118
hsa-miR-184	0.22894	0.265178	1.80684	1.45925		hsa-miR-15a	-0.0623176	-0.0148531	0.442113	-0.413176	-2.83187	-0.131713	-0.430783	0.128754	1.02611	-2.30972	-1.35145	0.56696	-1.0343	-0.160033	1.07661	0.00954211	-1.23304	1.03561	-0.696673	0.649975	-0.587663	-0.817477	-1.29154	-0.143387	0.871477	1.18667	0.904868	0.694746	0.960179	1.40017	0.772268	0.862914	-0.596535	-0.121185	0.9189	-0.577643	-0.0879786	-0.348527	-0.623764	0.564811	0.711913	-0.0619066	0.0542926
hsa-mir-190a	0.501428	0.547372	0.669405	0.930199		hsa-miR-15b	-0.691482	0.0553767	-0.583957	-0.666001	-0.504898	-0.37814	-0.636017	-0.446052	0.0274512	-1.21312	-0.707606	-0.471282	-1.13629	-0.667106	0.0392742	-0.218166	-0.527427	-0.248108	-0.531776	-0.352241	-0.852797	-0.412501	0.0797239	-0.250214	-0.231943	-0.442543	-0.0400163	1.6209	0.132549	-0.0196523	0.0445904	-0.658424	-0.170792	-0.529093	0.771124	-0.684527	0.458787	-0.317214	-0.319362	0.167207	0.0658822	0.89977	0.689477
hsa-mir-190b	0.667069	0.785495	1.20677	0.712212		hsa-miR-15b*	0.263794	1.01908	-0.885116	-0.283932	-1.37182	-1.38289	-1.24877	-0.200332	-0.122019	-2.43698	-0.374205	-0.978848	-2.23366	-0.723185	0.030418	0.0134548	-1.21613	-1.09185	-0.688964	0.926524	-1.11824	-0.463955	0.6307	0.375444	0.38086	0.0700165	-0.480844	2.09799	-0.0147452	-0.477722	0.311924	-0.129331	-0.366842	-0.901826	-1.02566	-1.18445	-0.179368	-1.06684	0.307271	0.546572	0.610998	0.505265	0.20103
hsa-miR-19a-3p	0.781232	0.826648	0.930199	1.20014		hsa-miR-16	-1.53464	-0.985838	-1.36264	-1.84926	-2.16173	-1.22199	-1.63742	-0.732711	-0.506808	-2.37581	-0.584916	-1.24093	-2.32897	-0.76094	-0.706917	-0.610125	-1.87985	-1.34182	-1.91978	-0.423953	-1.74091	-0.770649	0.365466	0.354747	-0.371705	0.159965	0.476782	2.24133	0.0549405	-0.454175	0.301455	0.0747557	-1.03799	-1.1332	-0.307391	-0.96977	-0.128938	-1.00747	0.561427	0.101074	1.06806	1.74049	1.06288
hsa-mir-20b	0.912266	0.567884	1.26858	1.08816		hsa-miR-16-2*	-0.604133	-0.119116	-1.4977	-0.303219	-2.29688	-1.18857	-1.64124	-0.820676	-0.0574813	-2.22493	-1.05191	-1.16162	-2.11228	-0.551512	-0.852051	-0.241526	-1.62275	-1.57397	-0.882439	-0.226601	-1.2944	-1.35876	0.267051	1.40942	-0.157375	0.241575	-0.491505	1.66913	-0.444032	-0.25142	0.243087	-0.422218	-0.633363	-1.03467	-0.314055	-0.901566	-1.51955	-0.945822	0.660014	0.273344	0.604464	1.43116	0.410194
hsa-mir-2116	0.472942	0.284701	0.434854	0.589386		hsa-miR-17	-0.459636	-0.0152727	-1.24276	-0.412128	-0.984351	-0.793158	-0.903866	0.0906431	-0.308005	-0.864235	-0.588685	-0.7366	-0.63022	-0.555145	-0.522996	-0.610423	-1.48929	-0.703943	-1.31012	-0.935166	-1.20525	-0.0546044	0.358521	0.769235	-0.12954	0.0950443	-0.398174	1.0755	-0.151191	-0.313629	-0.428212	0.178241	-0.866878	-1.265	0.257528	-0.452989	0.0885518	-0.21413	0.217535	-0.206711	0.543569	1.48349	0.533253
hsa-miR-215-3p	0.138068	-0.0583417	0.0932081	0.0829747		hsa-miR-182	-2.75829	-0.36738	0.608326	-1.65974	-0.400235	-0.718023	-0.27147	-0.520954	0.515263	-1.67328	-1.05116	-0.857704	-1.56933	-2.56706	0.305392	-2.81661	-0.307874	-0.176154	-1.77401	0.0478444	-4.04659	-0.201983	-0.406388	0.455918	0.525592	-0.14665	-0.674381	-0.601311	0.295922	1.12369	0.571789	2.13309	-0.299325	-1.8908	0.736776	0.0253794	-0.185946	0.42425	-1.29103	0.175518	1.55648	-0.213381	-0.279842
hsa-miR-216a-5p	0.562087	0.391045	1.05004	0.880411		hsa-miR-185	-0.69717	-0.621343	-1.10819	-1.30544	-1.75886	-1.31928	-1.35362	-0.75457	-0.404024	-2.1328	-0.730844	-1.26818	-1.70317	-0.63687	-0.410065	-0.251387	-1.55229	-1.00071	-1.65101	-0.601789	-1.16482	-0.380384	0.846728	0.967958	0.132562	0.119865	-0.112505	1.73055	-0.165669	-0.660246	-0.106043	0.068727	-0.960324	-0.965941	-0.0840277	-0.701413	0.065959	-0.905831	0.110295	-0.133068	0.923336	1.07677	0.39735
hsa-miR-221-5p	0.0745221	0.178068	0.196729	0.372984		hsa-miR-18a*	-1.46371	-2.02371	-2.28879	-0.258289	-1.81371	-4.33387	-0.350423	-0.62006	-0.807866	-5.98783	0.201723	-0.439678	-1.48308	-0.724093	0.178362	-1.85839	-0.271811	-0.315474	-0.754825	-2.60769	-1.99614	-0.320645	0.12722	0.2201	0.528123	1.16936	0.702658	2.10801	0.483615	-1.7755	0.189367	0.435914	-1.12064	-2.45592	-0.836408	-0.130332	-0.325713	-0.428968	0.0153816	0.840403	0.848929	0.733249	0.860715
hsa-mir-24-1	0.359562	0.19655	0.413586	0.386079		hsa-miR-18b	-0.275019	0.112777	-0.343498	-1.03004	-1.09428	-1.24864	-0.691027	0.27584	-0.226336	-0.903172	-0.144904	-0.881653	-0.396429	-0.535049	-0.0528077	-0.350172	-0.690848	-1.15578	-0.778927	-0.61233	-1.11494	-0.282257	-0.0286189	0.889735	-0.00608268	0.255983	-0.850891	0.756717	0.307494	0.0602828	-0.459719	0.191309	-0.406269	-1.03614	-0.0289914	0.0776806	-0.144398	-0.460829	0.430097	-0.353846	0.535523	1.25182	0.202185
hsa-miR-300	0.234178	0.856304	0.751018	1.03143		hsa-miR-195	1.09501	-0.510698	-1.938	-1.05303	-0.870642	-1.4545	-0.976341	-1.27817	-1.09278	-2.64174	0.194035	-1.35011	-1.48738	-2.05566	-0.0922433	-0.598307	-0.808885	0.161081	-1.48593	-0.504523	-1.12273	-0.736445	-0.339761	2.37608	1.00534	1.7595	2.48032	-1.13632	1.18918	-0.580424	-0.803449	-0.422046	-0.535999	-0.313727	0.0246919	0.222105	1.02694	-0.785135	1.27115	0.616569	-3.06787	1.97466	-1.17123
hsa-mir-302e	0.151105	0.270477	0.510112	0.510189		hsa-miR-19a	-0.249518	0.732397	-1.63076	-1.09141	-2.18914	-1.59047	-1.31177	-0.835444	-0.579478	-1.52682	-0.458736	0.543898	-1.9829	-0.0104077	-0.344299	-0.150914	-0.667255	-0.885688	-1.46127	0.0956343	-0.845044	-1.15411	-0.711401	0.114874	-0.459445	-0.725791	0.0946875	1.88343	0.52706	0.704911	0.110519	-0.048722	-0.177133	-1.44718	-0.0929357	-1.48663	0.281984	-1.31956	0.956286	0.149106	0.486752	1.76788	0.949536
hsa-miR-3065-5p	0.517794	0.37758	1.30541	0.722049		hsa-miR-205	-0.314947	-0.304079	-2.03103	-1.31578	-2.41257	-1.46624	-1.5565	-2.06832	-0.800981	-3.64717	0.310882	0.749103	-1.61211	-1.74529	-1.23005	-2.37069	0.150996	-0.79756	-2.6216	1.24908	-2.88692	-1.11778	1.23461	1.27787	-1.36233	1.69181	0.250904	-1.86462	0.877036	0.629921	0.841374	1.34236	1.84795	-1.45666	0.280494	0.0035006	3.43453	-0.803448	-1.33488	-2.08567	-3.8935	2.20992	-1.90289
hsa-mir-3118-1	0.285059	0.185439	0.3211	0.295337		hsa-miR-20a	-0.790266	-0.743207	-1.01351	-1.09303	-1.44453	-1.23188	-1.20017	-0.33343	-0.365695	-1.52477	-0.52409	-1.00891	-1.15543	-0.610644	-0.680155	-0.462129	-1.56159	-0.978925	-1.28911	-0.569296	-0.978831	-0.585796	0.392728	0.810722	-0.343376	0.390092	-0.158557	1.52921	0.017059	-0.0213722	-0.365843	0.154669	-0.574261	-1.08209	-0.575071	-0.31145	-0.621995	-0.748389	0.52717	0.18792	0.684685	1.29764	0.249173
hsa-mir-3124	0.641265	0.572096	0.571526	1.23927		hsa-miR-20b	-0.912662	-1.9191	-0.764269	-1.40185	-1.4148	-1.9323	-1.62211	-0.507039	-0.332936	-1.22992	-1.34664	-0.97078	-2.95077	-0.739852	-0.409738	-0.922118	-4.50209	-1.01618	-1.97023	-1.19179	-2.68101	0.541183	1.03719	1.43986	-0.348306	0.186484	-0.876303	1.74071	-0.0851994	-0.495316	-0.121253	0.810416	-1.51694	-1.15471	0.205541	-0.305446	-1.20672	-2.0864	0.550842	0.34373	1.17663	1.71077	1.10144
hsa-mir-3128	0.421142	0.290451	0.490872	0.522802		hsa-miR-210	-0.575827	0.708474	-2.09319	-1.06579	-2.26801	-1.3434	-1.29629	-0.634659	-0.444324	-2.10722	1.18408	-0.768379	-2.24335	-0.47635	0.0471727	-0.318738	-0.364821	-0.23883	-1.41039	0.180374	-0.521555	0.189622	0.570736	0.241699	-0.0805963	0.915828	2.31175	2.29654	0.557209	-0.474499	0.398088	-0.582901	-0.166525	-1.91886	-1.14665	-0.214032	0.854567	-1.14993	-0.31724	0.402765	0.519487	0.00151966	0.0531529
hsa-miR-3128	1.26727	0.704278	0.888707	1.85283		hsa-miR-214	0.238672	-1.79342	-3.27287	-1.81634	-1.56475	-2.51435	-1.90531	-2.81846	-0.638328	-2.85462	-0.528769	-2.96324	-1.18114	-1.90563	-0.676327	-2.14223	-2.06867	-2.76532	-2.44657	0.400299	-2.77633	-1.56384	-0.395403	2.94195	0.960199	2.33675	3.29673	-0.387125	0.713142	-0.846748	-0.423597	0.651237	0.894483	-1.29576	-0.765909	0.457414	0.752928	-1.36925	-0.483502	1.03522	-2.92734	1.05157	-0.630649
hsa-mir-3137	1.57434	1.67574	2.50883	2.79989		hsa-miR-22	0.50363	0.283961	-1.40546	-0.793086	-1.67263	-1.04388	-0.732666	-1.47871	0.0878392	-2.0303	1.44095	-0.0226933	-1.89721	-1.46283	0.120784	-0.434223	-1.14183	-0.0925596	-1.18958	1.1716	-0.236483	-0.389925	0.929444	0.616626	0.156482	0.192307	2.33676	2.33871	-0.0915951	-1.46012	0.553555	-0.776873	-0.29599	-1.04711	-1.14453	-0.466006	0.0371592	-0.330546	0.760667	1.21617	0.779753	0.0144032	0.404601
hsa-mir-3139	1.32007	0.68582	1.63654	1.06203		hsa-miR-25	-0.757103	-0.78331	-0.798129	-1.34425	-1.28485	-1.03364	-1.18141	-0.515312	-0.0623934	-1.81014	-0.0915849	-1.26224	-1.97448	-0.435398	-0.57232	-0.449728	-2.26092	-1.40899	-1.63446	-0.413936	-1.1416	-0.207627	0.957065	0.897928	0.0478346	0.272408	0.573073	2.17742	0.0549703	-0.437515	0.236589	0.0894486	-0.852431	-0.97497	-1.18692	-0.475556	-1.16551	-0.740386	0.7234	0.256257	1.52503	0.542279	-0.399072
hsa-mir-3142	0.385514	0.313301	0.450344	0.505096		hsa-miR-296-5p	-0.680557	-2.41724	-0.513308	-1.01964	-1.37628	-1.33191	-0.790171	-2.12077	-1.35875	-3.34014	-0.532542	-1.36599	-4.54469	-0.251785	-0.717588	-1.55898	-2.69249	-2.1717	-1.25786	-0.0232479	-0.838451	0.283918	1.45018	1.12645	0.0266558	-0.487279	-0.194826	2.19984	-2.59287	-1.19838	-0.621688	0.420844	-0.943709	-0.10426	-0.620284	0.997367	0.678056	-0.298587	-0.274434	0.315387	0.8948	0.163728	-0.366477
hsa-mir-3143	0.547939	0.744967	0.84561	0.959169		hsa-miR-30a	0.187902	-0.800471	-2.20963	-1.27595	-1.83616	-0.873633	-1.22117	-1.72764	-1.10292	-2.4551	2.14201	0.614385	-2.19934	-1.54535	-0.848797	-0.641134	-1.79404	-0.0133584	-1.23927	0.982668	-0.268037	-0.399892	0.15346	0.90563	-0.00594668	-0.233659	2.44828	-0.785301	1.56757	-0.0323742	-1.02997	-0.160572	-0.740353	-1.40349	0.00877757	-0.220769	1.15249	-1.11674	0.470502	0.842513	-1.14084	0.521319	0.646586
hsa-miR-3145-3p	0.213584	0.254451	0.752984	0.436451		hsa-miR-30d	-0.336316	-0.220497	-1.37359	-0.770866	-0.696451	-0.37846	-0.401567	-0.379887	-0.90035	-0.763882	0.823436	-0.46391	-0.443674	-0.938236	-1.03283	-0.169335	-0.584008	-0.64331	-1.12343	-0.229552	-0.617511	-0.326806	0.645573	0.159021	-0.758721	0.345467	1.48596	1.07488	0.0134376	-0.699761	-0.0586799	-0.631385	-0.0257869	-0.242168	0.0632621	-1.17309	0.589914	-0.198314	0.0501151	-0.165434	-0.315681	1.09938	0.379464
hsa-mir-3150b	1.14116	1.59741	2.1305	1.62659		hsa-miR-30e	-0.628678	0.496349	-0.361582	-0.61916	-1.19358	-0.590919	-0.725348	-0.618608	-0.0356917	-1.31623	0.840264	-0.546624	-1.14144	-0.31081	0.198739	0.0348431	-1.15308	-0.980988	-0.590626	0.315188	-0.51136	-0.537522	-0.0744819	-0.161443	-0.50932	-0.0636682	0.956483	1.67655	0.127122	0.114775	0.21547	-0.314837	-0.2411	-0.688024	0.475777	-0.742592	0.482587	-0.268924	0.141309	-0.0760302	0.472832	1.8571	1.10309
hsa-miR-31-5p	0.582885	0.282022	0.835045	0.793591		hsa-miR-320a	-0.27739	-1.27943	-1.55839	-1.60143	-1.36632	-1.33934	-1.06456	-1.13176	-0.855425	-1.51035	1.02979	-0.687649	-1.43093	-1.39325	-1.01398	-1.02245	-1.68337	-1.32182	-1.28126	0.143738	-0.633305	-0.374168	1.04311	0.716671	-0.885012	0.463944	1.39177	1.84701	0.0280653	-0.657129	0.23382	-0.225792	-0.277031	-1.08761	-0.855221	-0.351356	-0.370668	-0.560868	0.1392	0.269745	0.451353	0.240457	0.405541
hsa-miR-3174	0.453896	0.61495	0.799532	1.12837		hsa-miR-320b	-0.62348	-0.841971	-1.15261	-0.949568	-1.56304	-2.24609	-1.05771	-0.914546	-0.770885	-1.73602	1.04349	-0.403467	-1.64799	-1.38623	-0.728439	-1.12782	-1.32469	-1.11098	-0.733975	0.495929	-0.791796	-0.333424	0.997777	0.622513	-0.950773	0.400936	1.10365	1.80919	0.0610303	-0.931685	0.371554	-0.464176	-0.359749	-0.950496	-0.905337	-0.64959	-0.369453	-0.650038	0.114053	0.369656	-0.131294	-0.0227024	0.267048
hsa-mir-3181	1.36077	1.57842	2.00518	1.8588		hsa-miR-335	-0.593397	-0.308666	-0.92812	-0.804376	-0.783677	-0.826457	-0.909178	-0.168284	-1.7063	-0.69737	0.0952566	0.366425	-0.275058	-0.92867	-2.43493	-0.5243	-0.563741	-0.558297	-0.750727	0.445242	-1.571	-1.60207	0.810383	-0.226125	-2.53473	-1.35891	1.53334	-0.298367	0.52229	-0.171182	-0.364775	-0.338503	0.357941	-0.151414	0.474911	-0.27984	1.50804	-0.733112	0.0948733	-0.293972	-0.869956	1.20231	0.455857
hsa-miR-3191-5p	0.569915	1.22961	0.488463	1.86487		hsa-miR-363	-0.461201	-0.0653909	-1.30348	-1.18788	-2.63243	-2.06148	-1.55391	-0.875975	0.109817	-2.39517	-0.765601	-1.54193	-2.70455	-0.635291	0.218257	-0.608278	-1.64743	-0.478431	-1.83071	0.1506	-0.951711	-0.703001	1.0622	1.35728	-0.0767664	0.0260071	0.108191	2.61689	0.0323864	0.134293	0.339319	0.2695	-0.754407	-1.2229	-1.64159	-0.772527	-0.553602	-0.816965	0.379045	0.462679	1.27882	0.68806	0.301809
hsa-mir-329-1	1.27401	1.21596	1.5497	1.69115		hsa-miR-365	1.28286	1.24016	-0.861736	-0.474392	-0.769682	-1.52505	-0.670305	-0.841307	-1.10303	-1.43719	2.69067	-1.53563	-4.56431	-0.37763	-1.24017	-0.636573	-2.44794	-1.46119	-0.316508	-3.32975	0.203534	0.0483342	0.333787	1.1354	-0.633949	0.638579	3.75496	-0.437897	1.11214	-0.335091	-1.03409	-0.241476	0.208211	-1.6395	-0.0837503	0.535407	0.310818	-0.0874063	1.28753	1.52269	-1.79482	0.247628	-0.807012
hsa-miR-34c-5p	0.376015	0.557794	0.688461	0.713344		hsa-miR-378	0.296901	0.169525	-1.58131	-1.27786	-1.58605	-1.83524	-1.04382	-0.877638	-0.587722	-3.67608	1.15952	-0.902799	-2.0938	-1.40177	-0.363914	-0.95448	-1.6429	-1.17159	-1.61159	-0.0349085	-0.0538355	0.253028	0.252985	0.671849	-1.4825	0.746682	3.58283	1.25693	1.50097	-0.885715	0.167685	-0.0452887	-0.86046	-1.52259	-0.643199	0.731689	-0.0974907	-0.614838	1.05707	0.88642	-0.314454	-0.116308	0.421203
hsa-miR-3606-5p	-0.0531847	0.224023	0.15425	0.2264		hsa-miR-421	0.0145095	-2.80386	-1.01054	-1.05808	-0.83551	-0.630025	-0.946996	0.331443	-0.978933	-0.880941	0.117805	-0.569258	-1.82923	-0.938528	-0.217391	-0.208108	-1.43768	-0.891807	-0.886561	-0.598951	-0.323441	0.442054	0.206245	0.286107	-1.36616	0.687961	0.42809	1.0963	-0.220261	-0.102613	-0.816532	-0.514151	0.782868	-0.367055	-0.725895	-0.306056	1.22811	-0.344897	0.405723	-0.625404	-0.210175	1.13597	0.508895
hsa-miR-3622a-3p	0.754454	0.619059	0.529898	1.30466		hsa-miR-423-5p_1	-0.751544	-1.53633	-1.17858	-0.92466	-0.682342	-1.19898	-1.07916	-1.19026	-0.733638	-1.5269	0.737788	-0.947103	-0.951025	-1.68375	-1.08891	-1.13279	-1.74572	-1.62396	-1.30537	-0.897799	-0.25346	-0.00999634	0.246044	0.678109	-1.13749	0.2326	0.623771	1.63754	-0.176381	-0.936223	-0.21091	-0.583995	-0.0206488	-1.78673	0.216075	-0.57811	-0.32758	-0.539461	0.0496252	0.40999	0.333629	0.524856	1.09639
hsa-mir-3685	0.815739	0.857113	1.0447	1.45915		hsa-miR-423-5p_2	-0.876167	-0.94426	-0.997863	-0.619435	-1.05124	-1.66219	-1.42111	-0.650643	-0.813898	-1.23014	0.511003	-0.87168	-1.16174	-1.51741	-1.82943	-1.41837	-2.07414	-2.12677	-0.29862	-0.596271	-1.4031	-1.04884	0.20898	0.28869	-1.25973	0.443806	0.332297	1.37466	-0.312726	-0.638048	-0.168389	-0.953138	0.0411056	-1.29582	0.208429	-0.822016	-0.721442	-1.10003	0.103534	0.734104	-0.174807	0.516747	1.14768
hsa-mir-376b	0.220968	0.240934	0.60163	0.578346		hsa-miR-425	-0.037721	0.155174	-1.10186	-0.686938	-1.11337	-1.13046	-1.25163	-0.13532	0.024648	-0.823647	0.323998	-0.697345	-0.925775	-0.286945	-0.303911	0.0296137	-0.863622	-0.783347	-0.54299	0.00931123	-0.36837	-0.705943	0.497012	0.862397	-0.963024	0.176674	0.148163	1.32841	-0.173503	-0.273417	-0.185186	0.034732	-0.214929	-1.1611	-0.680451	-0.542776	-0.389024	-0.51742	0.583171	0.138729	0.635004	0.949556	0.189217
hsa-mir-376b	0.451	0.338648	0.551235	0.684545		hsa-miR-451	-0.742199	-0.0661305	-1.24535	-1.36558	-2.67781	-1.46708	-1.60691	-1.13194	-0.06233	-2.81768	-0.960872	-1.15363	-2.46339	-0.175397	0.141286	-0.519085	-1.64974	-0.785462	-1.82096	0.641999	-0.641903	-1.36078	0.787326	1.36142	-0.434725	0.485891	0.109674	1.41834	-0.101174	-0.147416	-0.106259	0.166462	-1.59952	-0.536742	-0.943802	-0.311587	-0.205888	-1.51569	0.897667	0.189146	0.713824	1.70628	0.620193
hsa-miR-3908	0.568796	0.380397	0.542459	1.23927		hsa-miR-484	-0.216701	0.0683549	-0.979668	-0.421565	-1.06695	-0.997518	-0.895757	-0.425644	-0.0394916	-1.01792	-0.369106	-0.441204	-0.722021	-0.408444	-0.139625	-0.170608	-0.444229	-0.393456	-0.622382	0.0629487	-0.539051	-0.82742	0.803967	0.928579	-0.423747	-0.185422	0.342821	1.22046	0.1329	-0.0449181	0.166204	0.00520144	-0.0566513	-0.653661	-0.601455	-0.612912	-0.269849	-0.505862	0.0928487	-0.230161	0.466	0.835366	0.395049
hsa-mir-3909	0.560271	0.502996	0.829309	0.787166		hsa-miR-486-3p	-1.6307	-2.99984	-1.01027	-1.85564	-2.1662	-2.11679	-2.82398	-1.19149	-0.706148	-2.93475	-0.372233	-2.14022	-2.16013	-1.17581	-0.154321	-2.02533	-3.27508	-1.1263	-1.45915	-0.186394	-1.64533	-1.18254	-0.133701	1.00578	-0.337604	15.8354	-0.244718	1.33064	0.175031	-1.835	-0.311603	-1.13603	-1.25992	-1.93818	-1.03686	-2.50272	-1.74926	-1.30155	0.454722	-0.114539	1.50124	-0.0350062	-0.0335929
hsa-mir-3912	0.369857	0.111201	0.519078	0.31932		hsa-miR-486-5p	-1.43544	-2.4251	-1.37816	-2.06744	-2.24359	-1.61627	-2.11868	-1.22957	-0.919745	-2.30134	-0.937741	-1.9604	-2.24349	-0.930023	-0.919969	-1.09617	-3.1344	-2.16731	-2.1439	-0.770813	-1.49617	-0.867484	1.16036	1.16436	0.0331618	0.556904	0.733589	3.13502	-0.130621	-0.886191	0.496661	0.143297	-1.04738	-1.33766	-0.771063	-0.670685	-1.67219	-1.24484	0.635344	0.137145	1.56496	0.764046	0.059091
hsa-miR-3927-3p	0.127744	0.389888	0.39707	0.394452		hsa-miR-501-3p	-2.63088	-1.34563	-0.769274	0.480411	-5.06056	-2.77754	-0.642755	-0.0681164	-1.41849	-2.67213	1.70185	-0.134204	-2.23502	-1.3542	-1.8132	0.202012	-0.303015	-0.442615	-0.154535	-0.0157024	-0.25681	-2.70669	0.11947	1.5416	-0.7007	-0.533436	1.01899	1.31633	0.871206	-1.37763	0.443017	-0.231142	-0.926534	-0.861549	-0.97798	0.29385	-1.42686	-0.839104	0.132595	0.922064	-0.242023	0.370836	-0.540298
hsa-mir-3940	1.028	1.26052	1.36867	1.63893		hsa-miR-502-3p	0.530319	-0.748583	-1.56623	0.0493687	-1.44075	-2.18382	-1.29416	-1.82259	0.0510354	-1.4867	1.02852	-0.97009	-3.22006	-1.64216	-0.789187	-0.602741	-0.539005	-0.673786	-0.632304	0.528426	-0.303612	1.54045	-0.116977	1.44604	-0.478053	0.377739	0.688287	1.61928	0.707406	-0.213776	0.343351	0.127052	-1.54863	-1.91864	-0.417934	-0.934166	-1.67489	-1.03992	0.287345	1.32522	0.450389	0.649573	0.705244
hsa-miR-412-5p	0.0598737	0.190036	0.281502	0.150828		hsa-miR-574-3p	-0.773543	0.536767	-0.139795	-0.715684	-0.70312	-1.26551	0.158606	-1.7729	-0.403588	-1.22721	1.02439	-0.411773	-1.63923	-1.43749	-0.290877	-0.428135	-0.476468	-2.15363	-0.577364	-0.241688	-1.07558	0.754754	0.159003	0.641464	-0.0754922	1.06319	2.44551	-1.01193	0.795928	0.0193633	-0.630568	-0.853314	0.265321	-0.164539	-0.412687	0.20868	0.192631	-0.231306	-0.100124	0.628357	-1.21706	0.30609	0.140952
hsa-mir-4272	0.547372	0.596541	1.11713	0.579504		hsa-miR-576-5p	-0.690101	0.623909	-1.28238	-1.16964	-0.964377	-1.54308	-3.18308	-0.972321	-1.38617	-1.06666	0.582021	-2.16531	-0.864019	-2.56437	0.318662	-0.375995	-1.27074	-1.96739	-1.41443	-0.269902	-0.65172	-0.765914	0.802869	-0.406274	-0.37212	-0.957203	0.274939	1.11147	-0.154914	0.17593	-0.281554	0.00729126	-0.670518	0.557159	0.269085	-0.408706	0.756464	-0.470899	-1.09679	-1.44692	-0.181425	1.02996	0.615056
hsa-miR-4288	0.460233	0.508195	0.824135	1.05539		hsa-miR-584	-1.39449	-1.83985	-1.48254	-0.449603	-0.616967	-0.814143	-0.18121	0.00209104	-1.31703	-0.398007	-1.23569	-1.00857	-1.24974	-1.87247	-0.867859	-0.467715	-0.846571	-1.72233	-0.722536	0.121611	0.098181	0.738019	1.06663	0.381009	-1.81135	-0.716834	0.157347	0.841214	0.370914	-0.523708	0.031714	-0.244132	0.686893	-0.26781	0.093471	-2.41804	1.16105	-0.097168	-0.355697	0.500403	-0.55654	1.6199	1.06701
hsa-mir-4291	1.29264	1.56787	1.97953	1.74749		hsa-miR-598	-0.180403	0.291545	-1.05355	0.0834633	-0.457902	-0.849774	-1.20252	-4.29073	-0.873033	-1.04806	-0.61205	0.520989	-1.97366	-0.484919	-1.38502	-0.37343	-0.23486	-1.54854	-2.77643	-0.976612	1.03999	-0.834409	1.04972	-0.288722	-1.09653	0.622013	1.03604	0.664559	-0.0958912	-0.423716	0.577665	-0.373326	0.38829	0.0826766	-0.566257	-0.198268	0.992911	-1.64166	-0.969715	0.765919	-0.457535	0.898095	-0.316508
hsa-mir-4311	0.688121	0.547372	0.98311	1.6399		hsa-miR-624*	-1.3271	-1.63249	-2.05119	-1.50824	-2.38195	-0.798166	-2.35625	-0.207431	0.388786	-4.28704	-0.345922	0.0730481	-3.75994	0.00218781	-0.847927	1.09445	-0.445062	-0.729826	-0.442818	1.40223	-1.39858	-1.40291	0.157174	-0.171977	0.336371	1.34627	-1.98364	1.51909	-0.0660407	0.0246751	0.0437528	-0.611698	-1.66559	-0.901922	-0.14832	1.29448	-1.21725	-3.00523	0.537636	0.000450063	0.00496656	0.170074	-0.59754
hsa-miR-4320	0.379256	0.0904589	0.362335	0.297224		hsa-miR-629	-0.494021	0.0911853	0.323006	-4.28151	-0.769345	-1.71695	-1.30073	-0.724192	-0.621219	-0.952138	0.876612	-4.65428	-3.15123	-1.12469	-0.920426	0.122068	-3.75971	-4.45636	-0.228903	-2.75887	0.122169	-0.945543	-0.3336	0.523132	-0.610562	1.2366	-1.08353	2.24515	0.837756	-0.549971	-0.473444	0.228618	0.861496	-0.604465	-0.706259	-1.47724	-0.852144	-0.214335	0.166493	1.25421	0.466537	0.896908	1.02626
hsa-miR-4325	0.151105	0.204229	0.306561	0.215348		hsa-miR-660	-0.399334	-0.21163	-1.55014	-1.08403	-1.94643	-1.5887	-1.74295	-1.37962	-0.109033	-2.19762	0.379084	-0.220424	-2.68016	-0.701109	0.00770182	-0.588411	-2.04566	-1.42195	-1.49952	0.805275	-1.5877	-0.939111	0.69164	1.37991	-0.47908	0.0189913	1.04967	2.17701	0.654883	-0.42054	0.255137	-0.156138	-0.952023	-1.18699	-1.73468	-0.95933	-0.204345	-0.877614	0.30959	0.420802	0.314608	0.595746	0.168462
hsa-mir-4435-1	0.747534	0.641061	0.943833	1.12334		hsa-miR-7	-0.52107	-2.0284	-1.10559	-2.00847	-1.20332	-1.50056	-2.41638	0.0413537	-0.456571	-2.13439	-1.83674	-3.19822	-2.94114	-1.4012	-1.63971	-0.725299	-2.30364	-1.2492	-1.38907	-1.30281	-3.0113	-1.79882	0.495409	1.10389	0.255825	-0.828141	-0.966829	1.62245	-0.0280828	-0.782315	-0.507189	-0.178114	-1.52919	-0.346741	1.09128	-1.09308	0.120559	-3.40114	0.757576	0.438825	1.00789	2.50439	1.83969
hsa-mir-4451	0.989037	0.571935	1.2412	0.820439		hsa-miR-877	0.81683	-1.02419	-0.719012	-3.27669	-2.07701	-0.278512	-1.86966	-2.04923	-2.43353	-3.67874	1.26392	-0.0393556	-0.106088	-2.59307	1.67261	-0.343073	-1.29944	-1.99609	-0.321686	1.20304	-2.0071	-0.794616	-0.599934	1.7329	-0.112846	1.39268	0.329009	1.84651	0.449999	-1.92066	0.277438	-2.55856	-0.207876	0.469081	0.643079	0.585698	1.10612	-2.39693	-0.522118	0.483338	-0.732439	0.513292	0.851929
hsa-miR-4469	0.984758	0.954603	1.71085	1.24937		hsa-miR-92a	-1.16316	-1.40494	-1.00739	-1.78455	-1.65068	-1.2096	-1.40491	-0.932831	-0.799332	-2.10095	0.0103932	-1.47446	-2.0406	-1.29125	-1.04113	-1.06367	-2.39354	-1.83742	-1.90405	-0.890637	-1.48898	-0.701186	0.835178	0.607276	-0.637126	0.24169	0.771193	2.25137	-0.00752259	-0.605228	0.269498	-0.0547933	-0.601664	-1.05644	-0.664822	-0.29207	-0.754818	-0.78416	0.458009	0.169405	0.996743	0.518202	0.397942
hsa-miR-4490	0.471587	0.54542	0.712892	0.701021		hsa-miR-92b	-2.25915	-0.245503	-1.13425	-0.385826	-0.653034	-1.45363	-0.203267	-3.58957	-1.57842	-2.59118	-0.173755	0.0582938	-0.786326	-4.13342	-1.66705	-1.80699	-2.83978	-0.309361	-2.12436	-1.83895	-0.817562	1.32308	1.34145	0.796042	-0.687711	1.77156	0.0495998	0.647112	-2.74016	-0.0606442	-0.89555	-0.564776	-0.0804634	-3.87345	0.380408	-0.743821	1.36062	-0.403705	0.10575	-0.461417	-0.372489	0.673687	0.633809
hsa-mir-449c	0.678013	0.772896	1.00819	1.05372		hsa-miR-93	-0.724263	-0.434678	-0.541088	-0.987884	-1.1074	-0.857013	-1.14201	-0.0626618	0.027357	-1.24677	-0.106485	-1.24472	-0.796872	-0.395058	-0.290932	-0.60513	-1.53981	-1.31258	-1.1164	-1.01555	-0.676297	-0.132158	0.431335	0.557072	-0.068293	0.418237	0.155286	1.95404	-0.0159393	-0.244129	-0.0802568	0.158388	-0.632368	-0.782356	-0.639045	0.163863	-0.456608	-0.736047	0.395333	0.283408	0.913578	0.527788	0.0691712
hsa-miR-450b-3p	0.410362	0.159022	0.45043	0.474185		hsa-miR-93*	-1.47022	-0.559734	0.0725697	-0.308299	-0.0634156	-0.616736	-0.385723	-0.681871	0.566839	-0.315975	0.21493	-1.74787	-1.27977	0.131508	0.549688	-0.368402	-0.957579	-0.506044	0.599898	-2.88448	-1.09038	-1.32341	-0.105743	-0.35974	0.272395	0.553678	0.552536	1.29436	0.493728	0.13089	-1.02116	0.33064	-0.211833	-0.751909	-0.686841	0.708212	-0.40817	0.00144891	0.821824	0.240924	0.427953	0.424936	0.107332
hsa-miR-4644	0.783606	0.72296	0.923361	1.43796		hsa-miR-95	2.39105	-2.08083	-1.30434	-0.428243	-4.20513	-4.31489	-0.525497	-0.927508	-1.31032	-4.73538	0.38253	-1.16544	-2.11262	-0.479608	-1.38879	-1.26703	-2.35608	0.851787	-1.77074	-1.35524	-0.00798	-1.85125	-3.38477	1.41279	0.577499	1.04473	2.62781	0.606539	1.47316	-2.9773	-0.36777	-1.1203	0.810296	-0.149393	0.214725	2.57852	0.810655	0.769879	2.20199	2.39426	-1.4846	-1.95386	-1.95193
hsa-mir-4649	1.29956	0.974292	1.34676	1.91386		hsa-miR-96	-2.21359	-0.691701	-3.99843	-0.53852	-1.76651	-1.14712	-0.358062	0.192757	0.819756	-3.5466	-3.41422	-2.03681	-1.67938	-0.391844	0.937534	-0.905389	-1.1773	-3.49087	-2.01895	0.465413	0.539911	-1.03814	0.396545	0.486341	-0.224581	-1.20566	0.111706	1.0704	-0.878079	1.477	0.816914	0.14238	-0.163652	-0.562731	0.496733	0.189494	-0.709501	-2.20488	-0.319873	-0.0089684	1.49929	0.232848	0.255716
hsa-mir-4653	0.33049	0.529696	0.680107	0.636769		hsa-miR-99a	1.13239	0.854556	-1.08112	-0.914493	-1.65634	-2.98458	-1.23859	-1.40711	-1.5968	-2.08229	2.14677	-0.214061	-2.7639	-1.78191	-0.369093	-1.17212	-1.09226	-0.453073	-1.06222	0.104425	0.276127	-0.29382	-0.60172	1.6013	0.878924	1.67622	3.21365	0.158523	1.16976	-0.453327	-0.286912	-0.16871	-0.572461	-1.33226	-0.795193	0.173487	0.682634	-0.62977	1.10351	1.51982	-1.97011	0.146684	-0.764833
hsa-miR-4659a-3p	0.379682	0.31282	0.385713	0.861322
hsa-miR-466	0.722768	0.868353	0.803232	1.4368
hsa-miR-4670-3p	0.518417	0.638192	0.688693	0.952775
hsa-miR-4679	0.453896	0.534752	0.676864	0.870603
hsa-miR-4711-5p	0.657246	0.619147	1.16008	0.792566
hsa-miR-4724-3p	0.151105	0.0820628	0.438376	0.198459
hsa-mir-4744	1.18094	1.16201	1.63099	1.75554
hsa-mir-4771-1	0.234308	0.513719	0.469847	0.647501
hsa-miR-4798-5p	0.127917	0.273136	0.558579	0.486751
hsa-miR-4799-3p	0.219958	0.140276	0.377731	0.519413
hsa-miR-4801	0.927933	1.00226	1.20627	1.48126
hsa-mir-4801	0.20581	0.342228	0.41365	0.344605
hsa-miR-4804-5p	1.77397	1.58119	1.9516	2.63139
hsa-miR-495-5p	0.362618	0.485829	0.461521	0.655665
hsa-mir-497	0.359562	0.494615	0.669405	0.63628
hsa-miR-5089-5p	0.952201	1.04878	1.24693	1.42602
hsa-mir-526a-2	0.431749	0.447975	1.23759	0.950074
hsa-mir-548ad	0.378487	0.384291	0.628337	0.738516
hsa-mir-548aj-1	0.221536	0.320489	0.588003	0.24852
hsa-mir-548aq	1.58296	1.34625	1.70499	2.41615
hsa-mir-548g	0.399966	0.373057	0.621272	0.545636
hsa-mir-548i-2	0.448616	0.560653	0.641821	0.792089
hsa-mir-548t	0.308044	0.29737	0.607374	0.448827
hsa-miR-552-3p	0.725638	0.503495	1.10873	0.814413
hsa-mir-5583-2	0.548663	0.547725	0.661076	0.899741
hsa-miR-5583-5p	0.233932	0.328767	0.839217	0.688783
hsa-mir-5587	0.547372	1.22869	1.21034	1.15584
hsa-mir-567	0.824097	0.740474	1.04101	1.3424
hsa-miR-5680	0.309391	0.565375	0.669759	0.738836
hsa-miR-5681b	0.185603	0.497463	0.763009	0.669405
hsa-mir-5681b	1.11581	1.06556	1.60216	1.44164
hsa-miR-5696	0.374118	0.530463	0.650749	1.07952
hsa-miR-5701	0.487657	0.107794	0.499518	0.359827
hsa-miR-5707	0.279396	0.262534	0.390619	0.5799
hsa-miR-576-3p	0.182981	0.513719	0.66818	0.599104
hsa-miR-576-5p	0.203788	0.269292	0.681111	0.42527
hsa-miR-580-3p	0.49127	0.187915	0.607545	0.444472
hsa-miR-582-3p	0.400066	0.50505	0.92928	0.545636
hsa-mir-586	0.319821	0.589773	0.598766	0.747463
hsa-miR-597-3p	0.200573	0.0904589	0.357171	0.194236
hsa-miR-599	0.408909	0.466008	0.292583	1.0346
hsa-mir-603	0.647637	0.498114	1.09211	0.758818
hsa-mir-6132	1.04551	1.09027	1.13843	1.90392
hsa-mir-6165	1.46097	1.55323	2.06959	2.42109
hsa-miR-621	0.261213	0.343975	0.431249	0.692043
hsa-miR-624-3p	0.289904	0.399254	0.304454	0.734306
hsa-mir-626	0.673426	0.251765	0.636316	0.58558
hsa-mir-644a	0.745194	0.945453	1.16285	1.09093
hsa-mir-6501	1.65328	1.54874	2.27142	2.29636
hsa-miR-6718-5p	1.52131	1.98952	1.6833	3.03044
hsa-miR-6719-3p	0.28364	0.201931	0.517756	0.636454
hsa-miR-6728-3p	1.26583	0.658813	1.20883	1.32225
hsa-miR-6730-5p	1.62149	1.61978	2.42972	2.96857
hsa-mir-6741	1.01885	0.785686	1.57471	0.887973
hsa-miR-6758-3p	0.11526	-0.0650842	0.221207	0.608098
hsa-miR-6766-3p	1.30772	0.788172	1.44164	1.51674
hsa-miR-6780b-3p	0.363019	0.32851	0.675138	0.545636
hsa-miR-6814-3p	0.151105	0.0511913	0.267138	0.139105
hsa-miR-6818-5p	0.331912	0.427604	0.577333	0.718384
hsa-miR-6826-3p	0.151105	0.265357	0.583961	0.375861
hsa-mir-6831	0.95279	0.740474	1.0505	1.49988
hsa-miR-6841-3p	0.687111	0.424222	0.799532	0.913588
hsa-mir-6843	0.283123	0.327567	0.340088	0.558294
hsa-miR-6864-3p	0.453896	0.163884	0.582974	0.53229
hsa-miR-6866-5p	0.300649	0.131766	0.280743	0.433659
hsa-miR-6868-3p	0.36091	0.163738	0.345425	1.06763
hsa-mir-6889	1.44386	1.44196	1.97678	2.01288
hsa-mir-7110	0.537168	0.635444	0.840518	0.879551
hsa-mir-7111	0.480069	0.893892	0.680415	1.20337
hsa-miR-7157-3p	0.445249	0.333526	0.448698	0.624306
hsa-miR-7-2-3p	0.991292	0.624558	1.36433	0.832643
hsa-miR-758-5p	1.43873	0.686441	1.69493	1.62768
hsa-mir-7856	0.940515	0.891746	1.09498	1.56254
hsa-miR-7975	2.54481	1.83175	2.71038	3.05348
hsa-mir-8065	0.684725	0.839379	1.06209	1.07926
hsa-mir-8070	0.768734	0.672431	0.990701	0.892463
hsa-mir-8087	0.555132	0.740474	1.19266	0.902136
hsa-miR-876-3p	0.882889	0.584695	0.972261	1.14568
hsa-mir-892a	0.377219	0.513719	0.955532	0.592728
hsa-miR-942-3p	0.799532	0.563863	0.740709	1.52217
[truncated: 2 more columns]

## Sheet: 1b
ER+				ER-
Years	Low miR-19a	High miR-19a		Years	Low miR-19a	High miR-19a
10	0			10	0
5.2	1			10	0
10	0			1	1
10	0			10	0
3.6	1			10	0
10	0			10	0
1.1	1			3	1
10	0			10	0
10	0			1	1
10	0			10	0
10	0			9	0
10	0			10	0
10	0			10	0
10	0			9	1
10	0			10	0
10	0			10	0
8.6	1			10	0
10	0			10	0
3.2	1			10	0
10	0			2	1
10	0			10	0
6.6	1			10	0
10	0			1	1
10	0			8	1
10	0			10	0
8.3	1			10	0
10	0			1		1
10	0			10		0
5.1	1			4		1
10	0			10		0
10	0			10		0
10	0			7		1
10	0			10		0
10	0			10		0
10	0			10		0
6.2	0			10		0
10	0			10		0
10	0			3		1
10	0			10		0
10	0			3		1
2.5		1		10		0
3.5		1		2		1
7.2		1		10		0
4.1		1		4		1
10		0		2		1
5.2		1		10		0
10		0		8		1
10		0		3		1
6.9		1		4		1
10		0		10		0
10		0		6		1
7		1		3		1
10		0		10		0
10		0		10		0
2		1		8		1
8.1		1		8		1
10		0		10		0
2.5		1		2		1
10		0		10		0
10		0		10		0
1.5		1		10		0
10		0		5		1
0.7		1		10		0
7.3		1		1		1
10		0		8		1
10		0		1		1
10		0		10		0
10		0		10		0
10		0		10		0
10		0		1		1
5.8		1		4		1
10		0		10		0
3.7		1		2		1
10		0		10		0
10		0		10		0
10		0		4		1
10		0		10		0
10		0		10		0
8.2		1		1		1
10		0		1		1
7		1		10		0
10		0		10		0
3.5		1
10		0
7.2		1
3.9		1
7		1
10		0
10		0
10		0
10		0
10		0
9.2		1
6.3		1
5.7		1
4.3		1
10		0
6		1
0.7		1
4.4		1
10		0
10		0
10		0
4.2		1
10		0
10		0
10		0
5.4		1
4.2		1
10		0
10		0
10		0
10		0
10		0
10		0
2.3		1
1.4		1
10		0
4.2		1
10		0
10		0
10		0
4.5		1
5.1		1
1.7		1
10		0
2.8		1
10		0

## Sheet: 1c
ER+/Bone-met	ER+/Primary	ER+/Other-met	Normal Bone
0.669036	0.472949	0.573945	0
0.856128	0.321045	0.012847	0.126236
0.765306	0.023859	0.284693	0.06549
0.965741	0.138405	0.384569	0.248042
0.22159	0.037582	0.095763
1.28409	0.285753	0.629405

## Sheet: 1d
	Parental			BoM
MCF7	1.39219	1.56421	1.08685	3.80237	3.71103	3.3916
T47D	0.358125	0.278475	1.0216	2.36548	2.15874	2.69863
MDA-MB-231	0.0542727	0.0545864		0.0566497	0.0616276

## Sheet: 1e
	MCF7			MCF7BoM2			T47D			T47DBoM
ABs	0.00221675	0.00168298	0.00323517	0.00452419	0.00351585	0.00591587	0.0123698	0.016369	0.008964	0.024958	0.021364	0.0178542
MVs	0.0288403	0.0372518	0.0415166	0.0772215	0.0415865	0.0682621	0.025412	0.020514	0.029851	0.036254	0.030214	0.041236
Exosomes	0.147223	0.167185	0.168461	0.334113	0.368222	0.350657	0.062547	0.096547	0.045214	0.175124	0.284751	0.189847

## Sheet: 1f
ER+/Primay	Her2+/Primary	Tiple-negative/Primary	ER-/ Other-met	ER-/Bone-met	ER+/Other	ER+/Bone-met
157.607	26.9079	453.362	1860.37	358.65	259.26	19013.8
534.928	67.3679	280.749	266.083	750.369	125.31	9585.85
249.901	238.408	606.45	439.087	12058.3	654.214	782.399
529.193	83.5132	402.066	526.892	1638.22	698.463	1131.27
2911.61	640.124	236.738	632.121	2810.36	654.002	436.95
1008.94	49.2478	848.531	895.653	129.12	530.075	8090
807.63	2520.69	88.2879	158.361	450.02	259.473	7869.73
185.799	1418.87	417.837	745.184	683.691	1520.36	11169.3
30.1511	1109.96	548.526	263.365	931.557	2458.22	15391.8
35.9359	848.58	643.077	5631.03	258.13	784.365	6054.74
			12658.3		989.086	15032.7
			2874.37		478.644	9390.65
			328.22			8739.7
			784.321			1804.63
			689.324			1379.33
						3874.27
						2730.5
						5265.1
						3069.26
						5434.75

## Sheet: 1g
						IBSP			IBSP
Description	MCF7-1	MCF7-2	MCF7BoM-1	MCF7BoM-2	FC	L1000 cytokine array			Aspiration
IL-34	6324	6388	125645	128743	20.0116	MCF7	MCF7BoM2		ER+ Other	ER+ Bone-met
HSP40	3651	3631	44319	40801	11.6891	8.002	35.18		2.94515	10.1979
Thymopoietin	8907	8906	88837	93120	10.2148	8.349	33.864		6.6386	9.00738
Ras	5108	4107	39863	40818	8.7554				6.69211	5.78472
Endoglin / CD105	8014	9549	51434	54030	6.0049				2.70222	9.48299
GFR alpha-2	9988	10572	58317	60183	5.76362				2.45689	6.92633
NT-4	13243	12412	81473	57719	5.42553				4.59311
MCP-2	11481	11290	62553	52388	5.04769				2.38034
BMP-8	9217	9683	44334	43659	4.65571				2.77644
BLC / BCA-1 / CXCL13	14186	14945	68253	64006	4.54015				3.00384
GDF9	14927	21506	75266	88994	4.50855				3.22018
IL-1 alpha	12177	14526	35922	82751	4.44418				6.69303
IL-21	18691	18809	90258	75710	4.42581				4.95802
IL-2 R gamma	6762	7468	30715	32148	4.41764				2.33814
LH	3877	4080	17599	17078	4.35805				4.16374
Granzyme A	22797	30578	103963	125415	4.29748				4.12043
CA 15-3	4361	4576	20868	17082	4.24639				3.95715
GSR	3799	3639	15180	16286	4.23044				2.22946
IBSP	8002	8349	35180	33864	4.22262				2.80596
cTnT	4310	4478	16722	19543	4.12665				9.69032
Chemerin	3435	3170	13752	13194	4.07964				2.34366
IL-15	12009	12553	51437	46868	4.00232				2.27997
FGF-16	21406	21268	79976	85755	3.88365				2.20455
Chordin-Like 2	10341	11699	41875	41712	3.79251				5.00599
EDG-1	17418	17633	66379	63937	3.7179				2.57078
IL-7	21761	22879	85719	78269	3.67357				2.97831
MSP alpha Chain	10147	10759	34324	41700	3.63647				2.81862
BMP-5	10189	9291	36507	34322	3.63599				3.58904
Growth Hormone (GH)	11576	11802	47190	37156	3.60792				5.56948
CD30 / TNFRSF8	13743	14129	53486	46663	3.59318				2.42613
Erythropoietin	12049	9833	39756	37852	3.54666				3.10853
CTACK / CCL27	11179	13540	43313	41325	3.42401				3.06293
Angiopoietin-like 1	12204	12515	45172	38592	3.38865				2.92634
IL-1 R6 / IL-1 Rrp2	11975	13465	40032	46147	3.38754				3.42108
GDF3	12313	12805	42328	42192	3.36492				2.71028
CEACAM-1	3455	3471	10912	12134	3.32746				2.31823
IL-1 R4 / ST2	10814	11927	40821	34743	3.32281				3.34531
C5/C5a	9667	10209	32411	32520	3.2668				2.25669
FGF Basic	12253	13677	43161	41289	3.25685				3.51118
Glut5	6359	6549	17956	23668	3.22467				4.51086
ADAMTS-15	3324	3864	11578	11398	3.19644				2.70504
Cryptic	12982	14115	45272	41194	3.19098				2.21026
beta-Defensin 2	18914	14593	55111	50511	3.15224				2.05196
IL-2 R alpha	14100	11405	35471	44900	3.15119				5.60024
C7	3962	4225	12011	13606	3.12898				5.36481
CRP	6544	7797	23026	21546	3.10801				4.3207
GDF11	23068	27138	76849	78806	3.10033				3.82321
CCL28 / VIC	33517	40096	112425	114293	3.07986				2.88323
Kallikrein 5	9516	8966	27374	28772	3.03787				3.15422
									2.33495
									2.21509
									3.56153
									4.22614
									2.91927
									3.03883
									6.10887
									4.16539
									2.56261
									4.79747
									3.06648
									2.99913
									6.81218
									2.90013
									2.34511
									4.14623
									2.23069
									6.07533
									2.75082
									3.7296
									4.89156
									2.31891
									5.71855
									5.72856
									2.36679
									3.88235
									4.80056
ID_REF	GSM1362518	GSM1362564	GSM1362576	GSM1362593	GSM1362597	GSM1362603	GSM1362626	GSM1362629	GSM1362632	GSM1362578	GSM1362598	GSM1362604	GSM1362621	GSM1362532	GSM1362534	GSM1362539	GSM1362545	GSM1362551	GSM1362554	GSM1362562	GSM1362571	GSM1362584	GSM1362635	GSM1362526	GSM1362530	GSM1362533	GSM1362535	GSM1362536	GSM1362537	GSM1362544	GSM1362550	GSM1362556	GSM1362561	GSM1362572	GSM1362594	GSM1362596	GSM1362602	GSM1362610	GSM1362624	GSM1362630	GSM1362616	GSM1362525	GSM1362528	GSM1362540	GSM1362543	GSM1362549	GSM1362552	GSM1362557	GSM1362567
IBSP	2.94515	6.6386	6.69211	2.70222	2.45689	4.5931	2.38034	2.77644	3.00384	3.22018	6.69303	4.95802	2.33814	4.16374	4.12043	3.95715	2.22946	2.80596	9.69032	2.34366	2.27997	2.20455	5.00599	2.57078	2.9783	2.81862	3.58904	5.56948	2.42613	3.10853	3.06293	2.92634	3.42108	2.71028	2.31823	3.34531	2.25669	3.51118	4.51086	2.70504	2.21026	2.05196	5.60024	5.36481	4.3207	3.82321	2.88323	3.15422	2.33495
PCDHGA10	2.78178	3.21293	2.73125	3.1717	2.85091	2.57799	2.72248	3.50477	2.49203	2.59404	2.59365	4.18603	2.68406	3.23632	2.55009	2.44626	3.68081	3.01334	3.16664	2.76525	2.75135	3.0593	4.38051	2.53499	2.39584	2.61267	6.141	2.39137	2.96777	2.37073	2.75393	2.79069	2.57398	5.59161	2.51013	3.81656	2.80148	3.5947	2.88094	3.1449	2.8212	3.25216	2.70752	4.07016	2.35904	2.81902	2.79021	2.81518	2.80543
CXCR2	7.30913	7.71008	8.17365	11.942	11.9232	7.8407	3.8797	7.28096	12.4008	6.72814	8.21115	4.15898	11.6351	12.8784	12.5272	7.26572	9.14181	6.37533	6.42887	10.6633	6.81384	11.6586	10.9452	4.62838	10.0736	9.91891	10.5758	11.1465	6.75269	12.6782	9.54418	7.06217	10.19	6.59281	4.26315	8.5411	7.06061	10.3628	7.43666	5.05058	4.22741	4.84779	4.13172	6.10134	5.00847	4.32848	4.0937	4.12082	4.03006
CMTM2	6.28499	6.61451	6.74407	11.2492	11.2185	7.74749	4.75296	5.98254	11.6496	5.95288	6.45258	4.90291	10.4602	11.9819	11.4201	6.91918	8.34652	6.02159	5.40852	9.61821	6.66235	10.6447	9.72718	4.88369	9.30287	8.63664	9.40454	10.0749	5.87847	11.8414	9.15386	5.95508	9.36893	6.06196	4.11894	7.38201	6.28096	9.12034	6.44562	4.59479	4.94382	5.56831	4.43883	5.65836	5.14062	5.32504	5.02548	4.65647	4.6615
CXCR2	7.97712	8.40131	8.78227	12.2789	12.2499	8.38881	4.77444	7.46693	12.5931	7.18604	8.94141	4.54608	12.003	13.0423	12.724	7.86486	9.79067	7.21024	6.81602	11.232	7.33244	12.0233	11.1235	5.00469	10.7504	10.5662	11.1809	11.6704	7.17236	12.7931	10.2153	7.41064	10.7704	7.13866	4.9853	9.12628	7.75187	10.6455	8.17727	5.36444	4.20207	5.49344	4.54385	6.60306	5.65544	5.26825	4.31127	3.83885	3.68085
FPR2	6.84721	8.30166	7.2106	10.4035	10.3823	7.01772	3.66631	6.98135	10.7514	4.65161	7.45745	2.5954	10.0877	11.3951	11.2421	5.52507	7.9999	5.05934	4.61946	8.88561	5.18161	10.2672	9.07956	2.94367	8.60449	8.69875	9.26871	9.92089	5.88839	10.9387	8.84945	5.14687	8.84429	5.34447	3.4421	7.41214	6.32853	8.77965	6.93259	3.18112	4.23871	4.77681	4.34351	5.29221	4.27202	4.37261	4.83056	3.7707	2.82468
VWA2	10.5755	7.79826	10.5421	9.5192	9.05292	7.79458	7.17298	9.37059	4.24101	11.1809	7.61434	9.75334	8.98944	2.64366	8.42576	8.99921	4.05858	3.00682	11.4244	9.82928	10.6414	5.13544	9.19414	8.75102	7.62778	10.9691	4.57676	3.25818	2.16408	2.61203	6.00618	10.9561	8.06373	9.0508	11.2328	10.5279	2.36518	5.27812	2.30359	10.1918	6.8241	8.99549	8.55673	8.79874	9.23129	10.7848	9.63331	10.5376	9.90863
FCGR3B	6.72691	8.69171	9.07513	12.0282	12.3394	9.52665	4.27275	7.53918	12.0836	7.66203	8.31719	3.90426	11.5579	12.6665	12.1977	7.64054	9.95361	6.53593	9.39307	11.3202	7.54759	11.7278	11.1674	3.8475	10.8487	10.8834	11.2822	11.6884	7.71066	12.3733	10.2763	7.43382	10.8863	7.55314	4.95247	9.09685	8.1237	10.9338	8.39439	3.95578	3.87405	5.88603	4.09464	6.44226	6.39201	4.77592	4.77862	4.32108	4.06748
FPR2	7.7921	9.29226	8.15608	11.4412	11.4346	8.01072	5.18028	8.35608	11.3596	5.55796	8.27148	3.35096	10.9986	12.2686	12.0322	6.70723	8.76605	6.67236	5.67478	9.86844	6.48019	11.2748	9.80561	3.46234	9.76023	9.72471	10.1454	10.9395	6.72757	11.9273	9.90346	6.15195	9.83332	6.37784	4.85202	8.15593	7.20387	9.75844	7.82459	3.65358	4.83943	5.57898	5.30785	6.50653	5.46388	4.7728	5.77799	4.63784	3.26873
FPR2	7.7655	9.30532	8.15935	11.4022	11.2255	7.88999	4.80219	8.28886	11.4656	5.63615	8.33441	3.64529	10.9887	12.1853	12.019	6.69554	8.8287	6.49977	5.69572	9.87327	6.52518	11.2462	9.89069	3.27024	9.715	9.68801	10.1866	10.9224	6.58034	11.8796	9.93527	6.26461	9.82176	6.49626	4.63532	8.13101	7.2151	9.82651	7.88532	3.7133	4.87195	5.26795	5.43309	6.27825	5.25903	5.33952	5.72531	4.29756	2.849
LINC00992	6.10717	5.00446	5.56812	7.4321	5.3912	6.05988	5.54124	6.51378	7.24744	6.23529	8.12563	7.96214	6.75802	7.73915	6.74198	7.35989	7.2554	5.85509	6.84734	5.4695	6.84464	5.25484	7.77542	6.84768	7.23535	5.15547	6.87553	6.92588	5.61542	5.8062	7.54042	6.23974	6.9072	8.89501	6.5044	7.12657	8.65802	6.80011	5.32032	5.63339	7.64979	6.61478	7.31797	7.72406	6.22191	5.7206	7.09191	5.87352	5.30427
SIX2	9.76505	6.9946	5.01768	3.63585	5.63087	10.3026	9.49728	3.39629	4.8735	10.1091	6.54559	10.493	5.30134	7.65497	7.1879	4.09915	4.5466	3.46928	8.52613	9.62347	4.42462	8.3079	6.98733	9.1136	7.15086	6.81361	6.34253	8.44114	10.8644	8.51112	7.66578	4.58581	3.902	10.3527	4.29078	10.0057	6.02098	9.59905	9.04292	9.28158	8.10804	5.48334	7.90275	4.96544	10.2885	4.12612	6.27086	4.62571	7.35875
CREB5	6.39302	8.38533	5.85266	9.52549	10.1479	8.40349	6.37356	8.02358	10.7619	5.48151	6.5885	3.9992	9.65798	11.3698	10.7606	6.14015	7.86902	6.52407	6.42238	8.05044	6.83271	9.70503	8.17369	5.78375	8.55063	7.82259	8.52793	9.34982	6.07522	10.7568	8.44506	5.85154	8.61678	4.98826	5.0107	6.85282	6.96283	8.1882	5.40613	6.46993	7.92598	6.57669	5.07157	5.48848	4.83617	5.72618	3.61523	4.88247	4.83167
MAPT	3.40333	3.49535	6.09989	8.24924	9.068	6.88542	6.19184	7.60814	7.4254	10.3445	4.65472	9.77093	9.9078	7.13177	7.01017	7.70623	3.63042	3.18197	8.8591	2.67228	4.82735	6.14831	5.47348	8.71317	9.9456	8.51762	10.6135	5.86428	10.1626	9.38193	9.40308	7.88703	8.65307	5.65582	8.05796	5.3616	10.3627	6.9677	6.99853	9.72245	10.4296	5.03333	5.40706	8.09464	7.0505	6.38064	4.76145	5.02982	8.12372
CREB5	5.98623	8.98062	6.44135	10.2448	11.1465	9.14465	6.96667	6.41754	11.774	6.24704	7.17948	4.66664	10.0457	12.1544	11.5733	7.44438	8.47142	6.08839	7.12364	8.58708	7.75379	10.5625	8.59571	5.86704	9.32988	8.37301	9.16074	9.90954	5.94934	11.8455	9.38516	6.36966	9.41647	5.63258	5.50045	7.63909	6.98751	8.5191	5.98635	6.91572	8.68803	7.25254	5.61339	6.12493	5.2471	5.27966	4.33361	5.78506	5.8049
PCDHB2	9.92001	5.49963	7.60043	10.8777	8.66561	9.96803	9.85704	5.26235	6.97371	4.85253	10.474	9.15658	7.55366	8.56047	4.93888	8.02936	5.46423	4.27283	10.1969	3.60236	10.2653	6.85563	4.25859	3.68169	3.63833	9.1958	10.3181	9.58185	3.43558	2.89119	3.46082	8.33363	7.87273	10.5224	3.62289	3.65268	10.5092	6.2723	5.11749	9.16503	6.17589	9.29654	4.97127	6.84378	10.767	8.60303	9.08143	9.14921	8.72484
RINL	5.63473	5.12836	3.99434	6.32635	5.36607	3.7355	5.25071	5.87297	6.42662	6.4063	6.66416	6.64907	4.7263	6.61759	5.91923	5.64934	5.294	5.25887	6.23245	5.13472	4.22376	5.82963	6.01408	5.04417	6.13436	5.93373	6.73229	4.79228	4.95164	5.84762	6.90378	4.95498	5.87917	3.27747	4.45648	3.8208	2.7137	3.9796	5.47005	5.36572	5.51919	7.22397	6.56799	4.39286	5.21815	5.65172	5.1657	6.98154	6.00764
MAPT	5.30578	4.36736	7.06305	8.79	10.383	8.84628	8.45589	9.34186	8.74988	10.9643	6.11094	10.6815	11.456	8.58568	8.02902	9.88406	5.91541	4.01598	10.1848	3.79586	6.18135	7.31979	7.87697	9.89648	10.6613	9.72444	11.2784	6.67543	10.7825	10.0819	10.1227	8.71862	9.60103	7.96951	9.43016	6.4827	10.7945	6.98126	7.59155	9.75588	11.0887	6.20355	7.39952	9.07009	9.445	7.49722	6.84807	7.42472	8.80419
STEAP4	7.82148	9.17458	10.6728	10.6303	11.3976	11.0388	10.7286	10.6192	11.3108	10.1563	11.1408	12.4796	10.1796	11.6645	11.3631	8.8219	8.29792	9.45868	10.1724	10.6866	6.7831	11.5012	9.62466	7.70927	10.2389	9.50782	9.60746	11.8675	6.0506	11.7887	9.1071	5.77406	12.9286	5.28409	12.6348	11.7736	7.11464	9.02615	6.87517	12.2686	6.64772	6.06797	7.85294	8.10673	11.2061	8.2299	4.40564	4.61133	12.1255
FASN///FAS	3.75224	7.06727	6.07032	7.31911	8.2327	6.06092	7.06787	4.09374	8.0278	5.90752	7.91122	5.0091	6.9721	9.41491	7.77088	5.2666	5.1285	4.37209	5.77722	6.96976	2.83147	7.95269	6.70659	3.13025	5.80712	6.955	7.17796	6.23137	4.687	8.0836	6.20271	6.74256	6.3937	3.72208	5.31078	5.0234	6.69601	4.72656	5.76042	4.9434	7.74226	7.93221	4.48009	6.65708	5.98086	4.42538	3.4136	5.3229	3.73186
MEIOC	5.6989	4.81259	4.06285	3.03232	3.70581	3.87243	3.20363	2.49669	3.61226	3.15386	4.20038	5.08711	2.96336	3.11954	3.23621	4.14171	5.02135	3.51354	3.63827	3.11114	3.02283	3.11357	4.25188	2.93144	4.33039	3.50439	3.58312	3.08602	2.70202	3.29748	2.90163	3.90369	3.35658	3.04412	2.90773	3.88103	2.6802	3.89913	3.07185	2.89948	4.24951	3.73015	3.98324	3.48255	3.34373	2.74877	4.55447	4.13744	3.50149
REEP1	2.72697	2.80272	3.00276	2.80919	2.68957	2.66684	3.11517	3.23357	2.92258	3.53632	2.48016	2.63296	3.13785	2.68988	2.72333	3.07559	2.61522	2.84183	3.17919	3.64101	2.73249	2.44585	2.96911	3.32355	2.74087	2.66354	2.63578	3.47591	3.14508	2.74037	2.95212	2.73986	2.68726	3.21665	3.77953	4.04349	3.95078	2.71229	3.30874	2.3623	3.3138	2.55805	2.97092	2.69194	3.82562	2.43867	3.15694	2.74825	2.72226
H2AFY2	7.27694	5.38029	5.32447	7.95316	6.15988	7.41751	7.6891	4.76469	5.76009	7.43993	6.30312	6.30916	5.20858	6.01961	5.12781	5.71104	5.95063	6.13966	7.74964	6.02273	5.91559	6.02932	6.60657	7.66254	4.50872	5.49626	7.23895	5.06714	8.62763	4.94702	8.81471	5.25229	6.12432	6.31199	4.67435	5.69918	7.2227	5.84172	4.69902	5.26402	5.15792	6.51574	7.75854	8.48394	4.68534	5.51626	7.12969	7.12541	4.64762
CSPG4	5.16533	7.10062	5.77757	5.02277	7.8064	5.28984	4.74648	5.80018	4.56039	5.70617	6.56716	5.74334	5.52804	5.36836	5.11976	5.48922	4.38981	4.28459	7.90636	4.50327	5.48816	4.43789	5.28556	5.38382	5.17105	4.70556	6.9499	5.04586	4.26112	4.74831	5.1702	5.05198	5.55804	4.91222	6.23767	5.09417	4.4653	5.75055	6.07021	6.32672	5.23922	4.01672	5.85104	4.52543	5.50072	5.71991	5.67176	5.36682	5.50577
IQGAP2	3.83669	8.0372	5.82909	5.65831	7.4328	6.79327	8.57713	5.42873	7.65806	3.2892	3.2881	7.43899	5.87412	7.72785	7.5909	6.4877	6.20481	8.38981	6.78267	8.45927	7.44214	8.09477	5.78274	7.87519	5.91786	7.20539	5.68528	5.76459	4.68799	6.66577	5.3649	3.85191	5.9801	8.51739	9.71267	8.63162	6.78379	4.11275	5.58542	7.07738	3.11666	5.74638	6.10405	8.47291	4.86395	3.70692	4.24819	5.20866	5.91018
CXADR	7.83509	5.18167	7.77844	7.52785	6.09895	8.956	7.52103	7.98605	3.88386	8.18087	3.78178	3.80825	7.3793	6.85001	8.05958	8.0677	4.91308	7.34243	6.16774	11.0611	9.91248	6.99026	7.17495	8.60768	7.37633	9.91481	9.64934	4.68365	6.45707	3.60753	5.47787	10.3001	6.847	9.05868	10.1007	9.52724	7.50842	7.81134	5.49142	8.80716	7.38059	10.999	7.16688	10.4069	8.06665	7.9759	7.0822	8.87418	8.81206
FAS	4.86533	7.20157	6.13647	7.58399	7.79234	5.89323	6.93595	5.22211	7.70926	6.2338	7.96755	5.33591	7.00285	9.22815	7.84009	5.34526	5.36223	5.04795	5.72275	6.93782	3.91732	8.12142	6.62692	4.23874	5.73235	6.77087	7.24399	6.61819	5.41016	7.79966	6.33643	6.38982	6.4514	3.87383	4.93399	5.35471	6.48098	5.20619	6.12157	4.87173	7.64817	7.63454	4.81285	6.82181	6.00045	4.51067	4.41119	5.52544	4.1549
[truncated: 31 more columns]

## Sheet: 1h
ER+				ER-
	Low IBSP	High IBSP			Low IBSP	High IBSP
30	1			82	0
111	0			59	0
121	0			88	0
8	0			87	0
152	0			128	0
99	0			106	0
28	0			97	0
105	0			101	0
20	0			105	0
92	0			105	0
88	0			95	0
23	1			11	1
79	0			148	0
104	0			12	1
88	0			120	0
56	0			98	0
11	1			79	0
155	0			11	1
119	0			18	0
97	0			54	0
118	0			50	0
125	0			103	0
110	0			24	0
98	0			6	1
25	0			39	1
86	0			25	1
107	0			32		0
125	0			14		0
132	0			84		0
98	0			152		0
92	0			97		0
96	0			29		1
40	1			30		0
92	0			9		1
109	0			109		0
70	1			108		0
114	0			87		0
11	1			133		0
100	0			16		0
99	0			134		0
39	0			124		0
81	0			66		0
116	0			101		0
20	1			88		0
117	0			90		0
100	0			23		0
19	1			84		0
113	0			37		0
112	0			156		0
71	1			33		1
18	0			14		0
15	1			98		0
36	1			103		0
86	0			114		0
109	0			9		0
143	0			98		0
14	1			123		0
122	0			25		1
93	0			76		0
60	1			56		0
84	0			153		0
66	0			108		0
86	0			6		0
108	0			114		0
19	1			7		0
64	1			14		1
108	0			87		0
77	0			94		0
122	0			32		0
93	0
112	0
47	0
105	0
107	0
5	0
44	0
86	0
109	0
153	0
66		1
137		0
119		0
30		1
32		1
138		0
107		0
105		0
161		0
43		0
72		1
49		1
88		0
157		0
26		1
104		0
24		1
143		0
75		0
33		1
8		1
57		0
77		0
123		0
109		0
110		0
87		0
107		0
7		0
25		0
75		1
144		0
121		0
147		0
57		1
84		0
28		1
37		0
137		0
131		0
95		0
87		0
32		1
16		1
88		0
108		0
108		0
86		0
58		0
130		0
146		0
84		0
100		0
116		0
34		1
86		0
60		0
19		1
37		1
104		0
47		1
61		1
99		0
51		1
35		1
50		0
97		0
109		0
71		1
54		0
2		1
101		0
19		1
14		1
81		0
62		0
15		1
54		0
60		1
52		0
28		1
125		0
92		0
96		0
113		0
83		0
141		0
72		0
110		0
108		0
108		0
15		1
9		1
30		1
132		0
95		0
59		0
38		1
129		0
113		0
59		1
17		0
107		0
55		0
96		0
134		0
14		1
169		0
7		1
44		1
29		1
110		0
37		0
18		1
126		0
51		0
101		0
102		0
171		0
124		0
23		0
66		0
62		1
134		0
48		1
84		0
19		1
87		0
122		0
80		1

## Sheet: 1i
No Bone-met	Bone-met	No Bone-Met	Bone-Met
2.68384	2.63038	6.8102	5.1165
2.72868	3.06711	3.33199	5.22405
2.76748	3.28195	3.62338	4.17607
2.77755	3.62938	3.95413	4.25874
2.78026	3.70523	4.11507	4.45213
2.8076	3.81498	4.25857	4.66682
2.8352	3.96056	4.96395	4.70948
2.84817	4.02963	5.53478	4.76726
2.95537	4.0953	5.62269	6.06369
3.0002	4.12341	5.95713	6.40505
3.07505	4.15541	6.08211	7.15695
3.16998	4.26548	6.14297
3.20014	4.28937	6.17707
3.22675	4.39199	3.38865
3.34577	4.4112	3.51138
3.37103	4.66875	3.53277
3.41073	4.74679	3.6647
3.42432	4.74846	3.80102
3.45439	4.88682	3.88652
3.45501	4.9078	4.15058
3.49789	4.94097	4.35142
3.50613	4.9786	4.40934
3.52896	5.01148	4.41924
3.53055	5.11688	4.45786
3.54511	5.19386	4.51331
3.55144	5.32629	4.52682
3.57864	5.43024	4.56787
3.59661	5.46324	4.64929
3.62072	5.49012	4.83658
3.67742	5.63017	4.84983
3.68985	5.66644	4.92074
3.72853	5.68085	5.01202
3.81739	5.69319	5.17978
3.8642	5.70524	5.28823
3.95549	5.76084	5.32576
3.95682	5.7854	5.36456
3.96014	5.85427	5.46704
3.96266	5.88357	5.4793
4.01111	5.89031	5.61149
4.06621	5.89804	5.69314
4.08224	5.99769	5.74835
4.10646	6.0266	5.80754
4.20531	6.05143	5.85937
4.21508	6.19935	5.90492
4.24597	6.2127	6.00574
4.27169	6.24111	6.06999
4.28488	6.32045	6.10681
4.2976	6.37683	6.16745
4.36011	6.47147	6.25925
4.36106	6.54365	6.42614
4.38511	6.56216	6.49157
4.42591	6.57415	6.53741
4.44254	6.63865	6.89082
4.45523	6.91819	6.95593
4.529	7.07611	7.13038
4.54118	7.2859	7.17989
4.57785	7.56441	7.25398
4.61144		7.8467
4.61987
4.6288
4.63733
4.64049
4.64357
4.64545
4.73815
4.73859
4.75395
4.76967
4.82699
4.86172
4.86644
4.93162
4.93263
4.95365
4.99747
5.00343
5.12099
5.13377
5.13701
5.1386
5.14058
5.15564
5.17961
5.18204
5.19245
5.21703
5.24816
5.32596
5.42211
5.43484
5.43862
5.45051
5.45686
5.45819
5.49184
5.51028
5.52505
5.53
5.54095
5.58697
5.59164
5.62197
5.62406
5.62863
5.63069
5.63699
5.69104
5.73455
5.81874
5.82706
5.85284
5.86555
5.88973
5.90542
5.90843
6.02358
6.03948
6.08401
6.09076
6.0923
6.10963
6.11297
6.13414
6.14376
6.1728
6.17663
6.19671
6.25223
6.27847
6.3125
6.34761
6.36589
6.37854
6.38527
6.39703
6.40353
6.47006
6.53139
6.57599
6.60297
6.69052
6.69312
6.70837
6.79384
6.84531
6.85813
6.88548
6.91182
7.02836
7.25018
7.32964
7.41226

## Sheet: 1j
		IBSP					GAPDH
MCF7 vs BoM
						GAPDH
T47D vs BoM
						IBSP
		IBSP			GAPDH
231 vs BoM

[truncated: 100 more sheets: 1k, 1l, 1m, 1n, 1o, 2a, 2b, 2c, 2d, 2e, 2f, 2g, 2h, 3a, 3b, 3d, 3e, 4b, 4c, 4d …]
